# Supplementary material for: Validation of two prediction models of undiagnosed chronic kidney disease in mixed-ancestry South Africans
Source: BMC Nephrol. 2015 Jul 4;16:94. doi: 10.1186/s12882-015-0093-6 (PMC4491228; doi:10.1186/s12882-015-0093-6)
Supplement: Additional file 1: — Validation of two prediction models of undiagnosed chronic kidney disease in mixed-ancestry South Africans. [file 12882_2015_93_MOESM1_ESM.docx]

<?xml version="1.0" encoding="UTF-8" standalone="no"?><!DOCTYPE Article PUBLIC "-//Springer-Verlag//DTD A++ V2.4//EN" "http://devel.springer.de/A++/V2.4/DTD/A++V2.4.dtd"><Article OutputMedium="Online" ID="s12882-015-0093-6"><ArticleInfo Language="En" ArticleType="OriginalPaper" NumberingStyle="Unnumbered" TocLevels="0" ContainsESM="Yes" OutputMedium="Online" ArticleCitation="ArticleSequenceNumber"><ArticleID>93</ArticleID><ArticleDOI>10.1186/s12882-015-0093-6</ArticleDOI><ArticleSequenceNumber>0</ArticleSequenceNumber><ArticleTitle Language="En" OutputMedium="All">Validation of two prediction models of undiagnosed chronic kidney disease in mixed-ancestry South Africans</ArticleTitle><ArticleCategory>Research article</ArticleCategory><ArticleCollection ID="AC_f32ca0a236de54b23cfc848cc9718507" Type="SubjectSection"><ArticleCollectionTitle>Epidemiology and Health Outcomes</ArticleCollectionTitle></ArticleCollection><ArticleFirstPage>1</ArticleFirstPage><ArticleLastPage>14</ArticleLastPage><ArticleHistory><RegistrationDate><Year>2015</Year><Month>6</Month><Day>23</Day></RegistrationDate><Received><Year>2015</Year><Month>3</Month><Day>11</Day></Received><Accepted><Year>2015</Year><Month>6</Month><Day>23</Day></Accepted><OnlineDate><Year><?InsertOnReleaseOF OFYear?></Year><Month><?InsertOnReleaseOF OFMonth?></Month><Day><?InsertOnReleaseOF OFDay?></Day></OnlineDate></ArticleHistory><ArticleCopyright><CopyrightHolderName>Mogueo et al.</CopyrightHolderName><CopyrightYear>2015</CopyrightYear><CopyrightComment><SimplePara>This is an Open Access article distributed under the terms of the Creative Commons Attribution License (<ExternalRef><RefSource>http://creativecommons.org/licenses/by/4.0</RefSource><RefTarget TargetType="URL" Address="http://creativecommons.org/licenses/by/4.0"/></ExternalRef>), which permits unrestricted use, distribution, and reproduction in any medium, provided the original work is properly credited. The Creative Commons Public Domain Dedication waiver (<ExternalRef><RefSource>http://creativecommons.org/publicdomain/zero/1.0/</RefSource><RefTarget TargetType="URL" Address="http://creativecommons.org/publicdomain/zero/1.0/"/></ExternalRef>) applies to the data made available in this article, unless otherwise stated.</SimplePara></CopyrightComment></ArticleCopyright><ArticleGrants Type="OpenChoice"><MetadataGrant Grant="OpenAccess"/><AbstractGrant Grant="OpenAccess"/><BodyPDFGrant Grant="OpenAccess"/><BodyHTMLGrant Grant="OpenAccess"/><BibliographyGrant Grant="OpenAccess"/><ESMGrant Grant="OpenAccess"/></ArticleGrants><ArticleContext><JournalID>12882</JournalID><VolumeIDStart><?InsertByIssueBuilding VolumeIDStart?></VolumeIDStart><VolumeIDEnd><?InsertByIssueBuilding VolumeIDEnd?></VolumeIDEnd><IssueIDStart><?InsertByIssueBuilding IssueIDStart?></IssueIDStart><IssueIDEnd><?InsertByIssueBuilding IssueIDEnd?></IssueIDEnd></ArticleContext></ArticleInfo><ArticleHeader><AuthorGroup><Author AffiliationIDS="Aff1"><AuthorName><GivenName>Amelie</GivenName><FamilyName>Mogueo</FamilyName></AuthorName><Contact><Email>amely.mogueo@yahoo.fr</Email></Contact></Author><Author AffiliationIDS="Aff3 Aff4"><AuthorName><GivenName>Justin</GivenName><GivenName>B.</GivenName><FamilyName>Echouffo-Tcheugui</FamilyName></AuthorName><Contact><Email>echouffotcheugui@yahoo.com</Email></Contact></Author><Author AffiliationIDS="Aff5"><AuthorName><GivenName>Tandi</GivenName><GivenName>E.</GivenName><FamilyName>Matsha</FamilyName></AuthorName><Contact><Email>tandimatsha@gmail.com</Email></Contact></Author><Author AffiliationIDS="Aff6"><AuthorName><GivenName>Rajiv</GivenName><GivenName>T.</GivenName><FamilyName>Erasmus</FamilyName></AuthorName><Contact><Email>erasmusrajiv@gmail.com</Email></Contact></Author><Author AffiliationIDS="Aff1 Aff7" CorrespondingAffiliationID="Aff7"><AuthorName><GivenName>Andre</GivenName><GivenName>P.</GivenName><FamilyName>Kengne</FamilyName></AuthorName><Contact><Email>apkengne@yahoo.com</Email></Contact></Author><Affiliation ID="Aff1"><OrgDivision>Non-Communicable Diseases Research Unit</OrgDivision><OrgName>South African Medical Research Council</OrgName><OrgAddress><City>Cape Town</City><Country>South Africa</Country></OrgAddress></Affiliation><Affiliation ID="Aff2"><OrgName>School of Health Sciences, Catholic University of Central Africa</OrgName><OrgAddress><City>Yaounde</City><Country>Cameroon</Country></OrgAddress></Affiliation><Affiliation ID="Aff3"><OrgDivision>Hubert Department of Global Health</OrgDivision><OrgName>Rollins School of Public Health, Emory University</OrgName><OrgAddress><City>Atlanta</City><State>GA</State><Country>USA</Country></OrgAddress></Affiliation><Affiliation ID="Aff4"><OrgDivision>Department of Medicine</OrgDivision><OrgName>MedStar Health</OrgName><OrgAddress><City>Baltimore</City><State>MD</State><Country>USA</Country></OrgAddress></Affiliation><Affiliation ID="Aff5"><OrgDivision>Faculty of Health and Wellness Science</OrgDivision><OrgName>Cape Peninsula University of Technology</OrgName><OrgAddress><City>Cape Town</City><Country>South Africa</Country></OrgAddress></Affiliation><Affiliation ID="Aff6"><OrgDivision>Division of Chemical Pathology, Faculty of Health Sciences</OrgDivision><OrgName>National Health Laboratory Service (NHLS) and University of Stellenbosch</OrgName><OrgAddress><City>Cape Town</City><Country>South Africa</Country></OrgAddress></Affiliation><Affiliation ID="Aff7"><OrgDivision>Department of Medicine</OrgDivision><OrgName>Groote Schuur Hospital, University of Cape Town</OrgName><OrgAddress><City>Cape Town</City><Country>South Africa</Country></OrgAddress></Affiliation></AuthorGroup><Abstract Language="En" OutputMedium="All" ID="Abs1"><Heading>Abstract</Heading><AbstractSection ID="ASec1"><Heading>Background</Heading><Para ID="Par1">Chronic kidney disease (CKD) is a global challenge. Risk models to predict prevalent undiagnosed CKD have been published. However, none was developed or validated in an African population. We validated the Korean and Thai CKD prediction model in mixed-ancestry South Africans.</Para></AbstractSection><AbstractSection ID="ASec2"><Heading>Methods</Heading><Para ID="Par2">Discrimination and calibration were assessed overall and by major subgroups. CKD was defined as ‘estimated glomerular filtration rate (eGFR) &lt;60 ml/min/1.73 m<Superscript>2</Superscript>’ or ‘any nephropathy’. eGFR was based on the 4-variable Modification of Diet in Renal Diseases (MDRD) formula.</Para></AbstractSection><AbstractSection ID="ASec3"><Heading>Results</Heading><Para ID="Par3">In all 902 participants (mean age 55 years) included, 259 (28.7 %) had prevalent undiagnosed CKD. C-statistics were 0.76 (95%CI: 0.73–0.79) for ‘eGFR &lt;60 ml/min/1.73 m<Superscript>2</Superscript>’ and 0.81 (0.78-0.84) for ‘any nephropathy’ for the Korean model; corresponding values for the Thai model were 0.80 (0.77-0.83) and 0.77 (0.74-0.81). Discrimination was better in men, older and normal weight individuals. The model underestimated CKD risk by 10 % to 13 % for the Thai and 9 % to 93 % for the Korean model. Intercept adjustment significantly improved the calibration with an expected/observed risk of ‘eGFR &lt;60 ml/min/1.73 m<Superscript>2</Superscript>’ and ‘any nephropathy’ respectively of 0.98 (0.87-1.10) and 0.97 (0.86-1.09) for the Thai model; but resulted in an underestimation by 24 % with the Korean model. Results were broadly similar for CKD derived from the Chronic Kidney Disease Epidemiology Collaboration (CKD-EPI) formula.</Para></AbstractSection><AbstractSection ID="ASec4"><Heading>Conclusion</Heading><Para ID="Par4">Asian prevalent CKD risk models had acceptable performances in mixed-ancestry South Africans. This highlights the potential importance of using existing models for risk CKD screening in developing countries.</Para></AbstractSection></Abstract><KeywordGroup Language="En" OutputMedium="All"><Heading>Keywords</Heading><Keyword>CKD</Keyword><Keyword>Discrimination</Keyword><Keyword>Calibration</Keyword><Keyword>Validation</Keyword><Keyword>Prediction model</Keyword></KeywordGroup><AbbreviationGroup><Heading>Abbreviations</Heading><DefinitionList><DefinitionListEntry><Term>BMI</Term><Description><Para ID="Par5">Body mass index</Para></Description></DefinitionListEntry><DefinitionListEntry><Term>CI</Term><Description><Para ID="Par6">Confidence interval</Para></Description></DefinitionListEntry><DefinitionListEntry><Term>CKD</Term><Description><Para ID="Par7">Chronic kidney disease</Para></Description></DefinitionListEntry><DefinitionListEntry><Term>CVD</Term><Description><Para ID="Par8">Cardiovascular disease</Para></Description></DefinitionListEntry><DefinitionListEntry><Term>E/O</Term><Description><Para ID="Par9">Expected/observed probability</Para></Description></DefinitionListEntry><DefinitionListEntry><Term>eGFR</Term><Description><Para ID="Par10">estimated glomerular filtration rate</Para></Description></DefinitionListEntry><DefinitionListEntry><Term>ERSD</Term><Description><Para ID="Par11">End-stage of renal disease</Para></Description></DefinitionListEntry><DefinitionListEntry><Term>HbA1c</Term><Description><Para ID="Par12">Glycated haemoglobin</Para></Description></DefinitionListEntry><DefinitionListEntry><Term>HDL-c</Term><Description><Para ID="Par13">High density lipoprotein cholesterol</Para></Description></DefinitionListEntry><DefinitionListEntry><Term>KDIGO</Term><Description><Para ID="Par14">Kidney Disease: Improving Global Outcomes Chronic Kidney Disease</Para></Description></DefinitionListEntry><DefinitionListEntry><Term>KDOQI</Term><Description><Para ID="Par15">Kidney Disease Outcomes Quality Initiative</Para></Description></DefinitionListEntry><DefinitionListEntry><Term>LDL-c</Term><Description><Para ID="Par16">Low density lipoprotein cholesterol</Para></Description></DefinitionListEntry><DefinitionListEntry><Term>MDRD</Term><Description><Para ID="Par17">Modification of Diet in Renal Disease</Para></Description></DefinitionListEntry><DefinitionListEntry><Term>NGSP</Term><Description><Para ID="Par18">National Glycohaemoglobin Standardisation Programme</Para></Description></DefinitionListEntry><DefinitionListEntry><Term>OGTT</Term><Description><Para ID="Par19">Oral glucose tolerance test</Para></Description></DefinitionListEntry><DefinitionListEntry><Term>TC</Term><Description><Para ID="Par20">Total cholesterol</Para></Description></DefinitionListEntry><DefinitionListEntry><Term>TG</Term><Description><Para ID="Par21">Triglycerides</Para></Description></DefinitionListEntry><DefinitionListEntry><Term>WHO</Term><Description><Para ID="Par22">World Health Organisation.</Para></Description></DefinitionListEntry></DefinitionList></AbbreviationGroup><ArticleNote Type="ESMHint"><Heading>Electronic supplementary material</Heading><SimplePara>The online version of this article (doi:<ExternalRef><RefSource>10.1186/s12882-015-0093-6</RefSource><RefTarget TargetType="DOI" Address="10.1186/s12882-015-0093-6"/></ExternalRef>) contains supplementary material, which is available to authorized users.</SimplePara></ArticleNote></ArticleHeader><Body><Section1 Type="Introduction" ID="Sec1"><Heading>Background</Heading><Para ID="Par23">Chronic kidney disease (CKD) is increasingly common worldwide, especially in Sub-Saharan Africa [<CitationRef CitationID="CR1">1</CitationRef>]. CKD poses a real public health challenge related to its many complications including end-stage of renal disease (ESRD), cardiovascular diseases (CVD) and premature mortality [<CitationRef CitationID="CR2">2</CitationRef>]. Early stages of CKD are clinically silent, with many affected persons being detected at advanced stages, when expensive renal replacement therapies are inevitable [<CitationRef CitationID="CR3">3</CitationRef>]. In many developed countries, CKD detection in early stage has improved since the adoption of the Kidney Disease Outcomes Quality Initiative (KDOQI) [<CitationRef CitationID="CR4">4</CitationRef>] classification system. However, in most developing countries, especially Africa, uptake of screening remains a challenge [<CitationRef CitationID="CR5">5</CitationRef>, <CitationRef CitationID="CR6">6</CitationRef>]. Indeed, the limited data on CKD prevalence in African countries reflects low disease awareness on this continent, due to the lack of routine testing of at-risk populations including those in the early stages of CKD [<CitationRef CitationID="CR6">6</CitationRef>].</Para><Para ID="Par24">Screening for CKD, followed by implementation of interventions or strategies to prevent or delay transitions to ESRD (requiring replacement therapy i.e., dialysis or kidney transplant) as well as cardiovascular complications can potentially reduce the disease burden and costs. Current recommendations suggest the screening of individuals at risk of CKD on the basis of risk factors such as age, sex, diabetes mellitus, hypertension, dyslipidemia, high-normal urinary albumin excretion, family history of kidney failure or concurrent cardiovascular disease (CVD), rather than to quantify the cumulative effect of several risk factors [<CitationRef CitationID="CR3">3</CitationRef>, <CitationRef CitationID="CR4">4</CitationRef>]. Algorithms to assess the overall/global CKD risk by simultaneously incorporating various risk factors have been developed and tested, and may facilitate the care for CKD in routine clinical practice [<CitationRef CitationID="CR7">7</CitationRef>]. These risk models would also be an ideal tool for large-scale CKD risk stratification. However, as the equations for estimating glomerular filtration rate (eGFR), the CKD risk estimation models tend to be population-specific. Only a few of the existing CKD risk prediction algorithms have been validated in different populations across the world, and none of those has been tested in African populations [<CitationRef CitationID="CR7">7</CitationRef>]. Indeed, external validation is very important in the process of adopting prediction models in clinical or public health practice, as it enables their possible generalization [<CitationRef CitationID="CR8">8</CitationRef>].</Para><Para ID="Par25">To facilitate the adoption of CKD risk models as a risk stratification tool in African populations, we evaluated and compared the performance of two previously described prediction models for undiagnosed CKD [<CitationRef CitationID="CR9">9</CitationRef>, <CitationRef CitationID="CR10">10</CitationRef>], in mixed-ancestry South Africans.</Para></Section1><Section1 Type="MaterialsAndMethods" ID="Sec2"><Heading>Subjects and methods</Heading><Section2 ID="Sec3"><Heading>Study population and design</Heading><Para ID="Par26">The Cape Town Bellville-South study cohort served as the basis for the model validations. Baseline assessments were conducted from 2008 to 2011, with standardized collection of information on medical history, cardio-metabolic risk factors and serum chemistries [<CitationRef CitationID="CR11">11</CitationRef>]. The study was approved by the Ethics Committee of the Cape Peninsula University of Technology, Faculty of Health and Wellness Sciences (CPUT/HW-REC 2008/002 and CPUT/HW-REC 2010). The study was conducted according to the Code of Ethics of the World Medical Association (Declaration of Helsinki). All participants signed written informed consent after all the procedures had been fully explained in the language of their choice.</Para></Section2><Section2 ID="Sec4"><Heading>Identification of prediction models to validate</Heading><Para ID="Par27">The models of interest, that predict prevalent undiagnosed CKD, were identified from a recent systematic review [<CitationRef CitationID="CR7">7</CitationRef>], with an update of the search in up to July 2014, to identify possible new models. We mainly focused on models developed using non-invasively measured variables, especially those available in the Bellville-South cohort. Two prevalent undiagnosed CKD prediction models developed from cross-sectional studies were selected; namely the Korean and Thai models [<CitationRef CitationID="CR9">9</CitationRef>, <CitationRef CitationID="CR10">10</CitationRef>]. These models were developed on samples of 6565 participants aged 30 years or more for the Korean and 3459 participants aged 18 years or more for the Thai model. Both models defined CKD on the basis of eGFR using the Modification of Diet in Renal Disease (MDRD), Table <InternalRef RefID="Tab2">2</InternalRef>. Of the two models, only the Korean one has been previously externally validated once [<CitationRef CitationID="CR10">10</CitationRef>].</Para></Section2><Section2 ID="Sec5"><Heading>Outcomes</Heading><Para ID="Par28">We used two definitions of kidney disease in accordance with the definitions applied in the original studies of models: eGFR &lt;60 ml/min/1.73 m<Superscript>2</Superscript> (only) and ‘any nephropathy’ including any of the stages I to V of the Kidney Disease: Improving Global Outcomes Chronic Kidney Disease (KDIGO) classification [<CitationRef CitationID="CR3">3</CitationRef>].</Para></Section2><Section2 ID="Sec6"><Heading>Baseline assessments</Heading><Para ID="Par29">Participants received a standardized interview and physical examination during which blood pressure was measured according to the World Health Organisation (WHO) guidelines [<CitationRef CitationID="CR12">12</CitationRef>] using a semi-automated digital blood pressure monitor (Rossmax PA, USA) on the right arm in the sitting position. Anthropometric measurements were performed three times and their average used for analysis: weight (kg), height (cm), waist (cm) and hip (cm) circumferences. Participants with no history of doctor diagnosed diabetes mellitus underwent a 75 g oral glucose tolerance test (OGTT) as recommended by the WHO [<CitationRef CitationID="CR13">13</CitationRef>]. Blood samples were obtained after an overnight fast for the assessment of glucose, glycated haemoglobin (HbA<Subscript>1C</Subscript>) certified by National Glycohaemoglobin Standardisation Programme (NGSP), creatinine (standardised assay), total cholesterol (TC), high density lipoprotein cholesterol (HDL-c), and triglycerides (TG). These parameters were determined by the Cobas 6000 Clinical Chemistry instrument (Roche Diagnostics, Germany). Low density lipoprotein cholesterol (LDL-c) was calculated using Friedewald formula [<CitationRef CitationID="CR14">14</CitationRef>]. Kidney function was defined using estimated glomerular filtration rate (eGFR) calculated using the four -variable Modification of Diet in Renal Disease (MDRD) equation [<CitationRef CitationID="CR15">15</CitationRef>, <CitationRef CitationID="CR16">16</CitationRef>]. The MDRD equation was primarily used to define kidney function, consistent with what was done in the original models; however, we also considered the Chronic Kidney Disease Epidemiology Collaboration (CKD-EPI) equation for GFR estimation [<CitationRef CitationID="CR17">17</CitationRef>].</Para></Section2><Section2 ID="Sec7"><Heading>Handling of missing data</Heading><Para ID="Par30">Some of the predictors included in the tested models were not evaluated in the Bellville South study. These include anaemia (included in the Korean model) and kidney stones (component of the Thai model), which were consequently excluded from the validation. History of cardiovascular disease used as a predictor in the Korean model was inconsistently evaluated in our sample; hence the use of statin was considered as a proxy for cardiovascular disease. We opted to exclude participants with missing data on all other predictors, given the challenges of applying advanced imputation techniques for missing data in validation studies of risk models.</Para></Section2><Section2 ID="Sec8"><Heading>Statistical methods</Heading><Para ID="Par31">The CKD risk models of interest were validated in the overall sample, and then in subgroups, using the original formulas and with and without any recalibration. The predicted probability of undiagnosed CKD for each participant was estimated using the relevant predictors for each model (Table <InternalRef RefID="Tab1">1</InternalRef> &amp; Additional file <InternalRef RefID="MOESM1">1</InternalRef>: Table S1) [<CitationRef CitationID="CR9">9</CitationRef>, <CitationRef CitationID="CR10">10</CitationRef>]. Models’ performance was assessed through discrimination and calibration. Discrimination (ability of the model’s to distinguish those with prevalent undiagnosed CKD from those without the conditions) was assessed with C-statistic and non-parametric methods [<CitationRef CitationID="CR18">18</CitationRef>]. Calibration (agreement between the probability of the outcome of interest as estimated by the model, and the observed outcome frequencies) was assessed graphically by plotting the predicted risk against the observed outcome rate, supplemented with the Hosmer and Lemeshow goodness of fit test [<CitationRef CitationID="CR19">19</CitationRef>, <CitationRef CitationID="CR20">20</CitationRef>]. The agreement between the expected (E) and observed (O) CKD rates (E/O) was assessed overall and within pre-specified groups of participants. The 95 % confidence intervals (CIs) for the expected/observed probabilities (E/O) ratio were calculated assuming a Poisson distribution [<CitationRef CitationID="CR19">19</CitationRef>]. We also calculated the Yates slope (difference between mean predicted probability of CKD for participants with and without prevalent CKD, with higher values indicating better performance) and the Brier score (squared difference between predicted probability and actual outcome for each participant with values ranging between 0 for a perfect prediction model and 1 for no match in prediction and outcome) [<CitationRef CitationID="CR21">21</CitationRef>, <CitationRef CitationID="CR22">22</CitationRef>]. To determine optimal cut-off for maximising the potential effectiveness of a model, the Youden’s J statistic (Youden’s index) was used to determine the best threshold [<CitationRef CitationID="CR23">23</CitationRef>], with sensitivity and specificity determined for each threshold.<Table ID="Tab1" Float="Yes"><Caption Language="En"><CaptionNumber>Table 1</CaptionNumber><CaptionContent><SimplePara>Characteristics of participants by sex in the Bellville South cohort</SimplePara></CaptionContent></Caption><tgroup cols="5" align="left"><colspec colnum="1" colname="c1" align="left"/><colspec colnum="2" colname="c2" align="left"/><colspec colnum="3" colname="c3" align="left"/><colspec colnum="4" colname="c4" align="left"/><colspec colnum="5" colname="c5" align="left"/><thead><row><entry colname="c1"><SimplePara>Characteristics</SimplePara></entry><entry colname="c2"><SimplePara>Overall</SimplePara></entry><entry colname="c3"><SimplePara>Men</SimplePara></entry><entry colname="c4"><SimplePara>Women</SimplePara></entry><entry colname="c5"><SimplePara>P-value</SimplePara></entry></row></thead><tbody><row><entry colname="c1"><SimplePara>N</SimplePara></entry><entry colname="c2"><SimplePara>902</SimplePara></entry><entry colname="c3"><SimplePara>211</SimplePara></entry><entry colname="c4"><SimplePara>691</SimplePara></entry><entry colname="c5"/></row><row><entry colname="c1"><SimplePara>Age, years (SD)</SimplePara></entry><entry colname="c2"><SimplePara>55 (15)</SimplePara></entry><entry colname="c3"><SimplePara>56 (15)</SimplePara></entry><entry colname="c4"><SimplePara>53 (14)</SimplePara></entry><entry colname="c5"><SimplePara>0.068</SimplePara></entry></row><row><entry colname="c1"><SimplePara>Body mass index, kg/m<Superscript>2</Superscript> (SD)</SimplePara></entry><entry colname="c2"><SimplePara>29.9 (7.2)</SimplePara></entry><entry colname="c3"><SimplePara>26.2 (6.2)</SimplePara></entry><entry colname="c4"><SimplePara>31.0 (7.1)</SimplePara></entry><entry colname="c5"><SimplePara>&lt;0.0001</SimplePara></entry></row><row><entry colname="c1"><SimplePara>Waist circumference, cm (SD)</SimplePara></entry><entry colname="c2"><SimplePara>97 (15)</SimplePara></entry><entry colname="c3"><SimplePara>94 (15)</SimplePara></entry><entry colname="c4"><SimplePara>98 (15)</SimplePara></entry><entry colname="c5"><SimplePara>0.002</SimplePara></entry></row><row><entry colname="c1"><SimplePara>Hypertension, n (%)</SimplePara></entry><entry colname="c2"><SimplePara>449 (49.8)</SimplePara></entry><entry colname="c3"><SimplePara>104 (49.3)</SimplePara></entry><entry colname="c4"><SimplePara>346 (49.9)</SimplePara></entry><entry colname="c5"><SimplePara>0.871</SimplePara></entry></row><row><entry colname="c1"><SimplePara>Diabetes, n (%)</SimplePara></entry><entry colname="c2"><SimplePara>252 (27.9)</SimplePara></entry><entry colname="c3"><SimplePara>63 (29.8)</SimplePara></entry><entry colname="c4"><SimplePara>189 (27.3)</SimplePara></entry><entry colname="c5"><SimplePara>0.478</SimplePara></entry></row><row><entry colname="c1"><SimplePara>Statin use, n (%)</SimplePara></entry><entry colname="c2"><SimplePara>45 (5.0)</SimplePara></entry><entry colname="c3"><SimplePara>16 (7.6)</SimplePara></entry><entry colname="c4"><SimplePara>29 (4.2)</SimplePara></entry><entry colname="c5"><SimplePara>0.048</SimplePara></entry></row><row><entry colname="c1"><SimplePara>Smoking, n (%)</SimplePara></entry><entry colname="c2"><SimplePara>363 (40.2)</SimplePara></entry><entry colname="c3"><SimplePara>108 (51.2)</SimplePara></entry><entry colname="c4"><SimplePara>255 (36.9)</SimplePara></entry><entry colname="c5"><SimplePara>0.0002</SimplePara></entry></row><row><entry colname="c1"><SimplePara>Systolic blood pressure, mmHg (SD)</SimplePara></entry><entry colname="c2"><SimplePara>123 (19)</SimplePara></entry><entry colname="c3"><SimplePara>127 (18)</SimplePara></entry><entry colname="c4"><SimplePara>122 (19)</SimplePara></entry><entry colname="c5"><SimplePara>0.004</SimplePara></entry></row><row><entry colname="c1"><SimplePara>Diastolic blood pressure, mmHg (SD)</SimplePara></entry><entry colname="c2"><SimplePara>75 (12)</SimplePara></entry><entry colname="c3"><SimplePara>76 (12)</SimplePara></entry><entry colname="c4"><SimplePara>74 (13)</SimplePara></entry><entry colname="c5"><SimplePara>0.041</SimplePara></entry></row><row><entry colname="c1"><SimplePara>Height, m (SD)</SimplePara></entry><entry colname="c2"><SimplePara>1.59 (0.09)</SimplePara></entry><entry colname="c3"><SimplePara>1.68 (0.08)</SimplePara></entry><entry colname="c4"><SimplePara>1.56 (0.07)</SimplePara></entry><entry colname="c5"><SimplePara>&lt;0.0001</SimplePara></entry></row><row><entry colname="c1"><SimplePara>Fasting blood glucose, mmol/L (SD)</SimplePara></entry><entry colname="c2"><SimplePara>6.4 (3.1)</SimplePara></entry><entry colname="c3"><SimplePara>6.6 (3.8)</SimplePara></entry><entry colname="c4"><SimplePara>6.4 (2.8)</SimplePara></entry><entry colname="c5"><SimplePara>0.355</SimplePara></entry></row><row><entry colname="c1"><SimplePara>HbA1c, % (SD)</SimplePara></entry><entry colname="c2"><SimplePara>6.3 (1.4)</SimplePara></entry><entry colname="c3"><SimplePara>6.4 (1.7)</SimplePara></entry><entry colname="c4"><SimplePara>6.2 (1.3)</SimplePara></entry><entry colname="c5"><SimplePara>0.307</SimplePara></entry></row><row><entry colname="c1"><SimplePara>Total cholesterol, mmol/L (SD)</SimplePara></entry><entry colname="c2"><SimplePara>5.6 (1.2)</SimplePara></entry><entry colname="c3"><SimplePara>5.3 (1.1)</SimplePara></entry><entry colname="c4"><SimplePara>5.7 (1.2)</SimplePara></entry><entry colname="c5"><SimplePara>&lt;0.0001</SimplePara></entry></row><row><entry colname="c1"><SimplePara>High density lipoprotein cholesterol, mmol/L (SD)</SimplePara></entry><entry colname="c2"><SimplePara>1.3 (0.3)</SimplePara></entry><entry colname="c3"><SimplePara>1.2 (0.3)</SimplePara></entry><entry colname="c4"><SimplePara>1.3 (0.3)</SimplePara></entry><entry colname="c5"><SimplePara>0.0009</SimplePara></entry></row><row><entry colname="c1"><SimplePara>Weight, kg (SD)</SimplePara></entry><entry colname="c2"><SimplePara>75 (18)</SimplePara></entry><entry colname="c3"><SimplePara>74 (17)</SimplePara></entry><entry colname="c4"><SimplePara>75 (18)</SimplePara></entry><entry colname="c5"><SimplePara>0.175</SimplePara></entry></row><row><entry colname="c1"><SimplePara>Triglyceride, mmol/L (SD)</SimplePara></entry><entry colname="c2"><SimplePara>1.5 (0.9)</SimplePara></entry><entry colname="c3"><SimplePara>1.5 (0.9)</SimplePara></entry><entry colname="c4"><SimplePara>1.5 (0.9)</SimplePara></entry><entry colname="c5"><SimplePara>0.543</SimplePara></entry></row><row><entry colname="c1"><SimplePara>Creatinine, μmol/l (SD)</SimplePara></entry><entry colname="c2"><SimplePara>83 (20)</SimplePara></entry><entry colname="c3"><SimplePara>94 (20)</SimplePara></entry><entry colname="c4"><SimplePara>80 (19)</SimplePara></entry><entry colname="c5"><SimplePara>&lt;0.0001</SimplePara></entry></row><row><entry colname="c1"><SimplePara>Median urinary albumin/creatinine (ACR), mg/mmol [25<Superscript>th</Superscript>-75<Superscript>th</Superscript> percentiles]</SimplePara></entry><entry colname="c2"><SimplePara>0.73 [0.41-1.56]</SimplePara></entry><entry colname="c3"><SimplePara>0.67 [0.32-1.82]</SimplePara></entry><entry colname="c4"><SimplePara>0.75 [0.44-1.50]</SimplePara></entry><entry colname="c5"><SimplePara>0.126</SimplePara></entry></row><row><entry colname="c1"><SimplePara>Albuminuria (ACR &gt; =30), n (%)</SimplePara></entry><entry colname="c2"><SimplePara>21 (2.3)</SimplePara></entry><entry colname="c3"><SimplePara>4 (1.2)</SimplePara></entry><entry colname="c4"><SimplePara>17 (2.5)</SimplePara></entry><entry colname="c5"><SimplePara>0.634</SimplePara></entry></row><row><entry colname="c1"><SimplePara>Estimated glomerular filtration rate (eGFR, MDRD), ml/min/1.73 m<Superscript>2</Superscript> (SD)</SimplePara></entry><entry colname="c2"><SimplePara>71.5 (19.4)</SimplePara></entry><entry colname="c3"><SimplePara>76.6 (20.2)</SimplePara></entry><entry colname="c4"><SimplePara>69.9 (18.8)</SimplePara></entry><entry colname="c5"><SimplePara>&lt;0.0001</SimplePara></entry></row><row><entry colname="c1"><SimplePara>Chronic kidney disease (CKD, eGFR (MDRD) &lt; 60), n (%)</SimplePara></entry><entry colname="c2"><SimplePara>259 (28.7)</SimplePara></entry><entry colname="c3"><SimplePara>42 (19.9)</SimplePara></entry><entry colname="c4"><SimplePara>217 (31.4)</SimplePara></entry><entry colname="c5"><SimplePara>0.001</SimplePara></entry></row><row><entry colname="c1"><SimplePara>CKD (eGFR (MDRD) &lt; 60 and/or albuminuria), n (%)</SimplePara></entry><entry colname="c2"><SimplePara>268 (29.7)</SimplePara></entry><entry colname="c3"><SimplePara>42 (19.9)</SimplePara></entry><entry colname="c4"><SimplePara>226 (32.7)</SimplePara></entry><entry colname="c5"><SimplePara>0.0004</SimplePara></entry></row><row><entry colname="c1"><SimplePara>eGFR (CKD-EPI), ml/min/1.73 m<Superscript>2</Superscript> (SD)</SimplePara></entry><entry colname="c2"><SimplePara>77.5 (20.6)</SimplePara></entry><entry colname="c3"><SimplePara>80.7 (19.9)</SimplePara></entry><entry colname="c4"><SimplePara>76.6 (20.8)</SimplePara></entry><entry colname="c5"><SimplePara>0.011</SimplePara></entry></row><row><entry colname="c1"><SimplePara>Chronic kidney disease (CKD, eGFR (CKD-EPI) &lt; 60), n (%)</SimplePara></entry><entry colname="c2"><SimplePara>186 (20.6)</SimplePara></entry><entry colname="c3"><SimplePara>35 (16.6)</SimplePara></entry><entry colname="c4"><SimplePara>151 (21.8)</SimplePara></entry><entry colname="c5"><SimplePara>0.098</SimplePara></entry></row><row><entry colname="c1"><SimplePara>CKD (eGFR (CKD-EPI) &lt; 60 and/or albuminuria), n (%)</SimplePara></entry><entry colname="c2"><SimplePara>196 (21.7)</SimplePara></entry><entry colname="c3"><SimplePara>35 (16.6)</SimplePara></entry><entry colname="c4"><SimplePara>161 (23.3)</SimplePara></entry><entry colname="c5"><SimplePara>0.038</SimplePara></entry></row></tbody></tgroup><tfooter><SimplePara>CKD-EPI, Chronic Kidney Disease Epidemiology Collaboration; MDRD, Modification of Diet in Renal Disease; SD, standard deviation</SimplePara></tfooter></Table></Para><Para ID="Par32">To minimize differences in CKD prevalence between the development and test populations, and thus improve performance, models were recalibrated to the test-population-specific CKD prevalence using intercept adjustment [<CitationRef CitationID="CR24">24</CitationRef>]. The calculated correction factor is based on the mean predicted risk and the prevalence in the validation set and is the natural logarithm of the odds ratio of the mean observed prevalence and the mean predicted risk [<CitationRef CitationID="CR24">24</CitationRef>]. The main analysis focused on the overall cohort, and subgroups analyses were by sex, age (&lt;60 vs. ≥60 years) and BMI (&lt;25 kg/m<Superscript>2</Superscript> vs. ≥25 g/m<Superscript>2</Superscript>). Additionally, we conducted sensitivity analyses, to assess all the aforementioned aspects of model using the CKD-EPI equation [<CitationRef CitationID="CR17">17</CitationRef>] to estimate kidney function and define CKD.</Para><Para ID="Par33">For all analyses, we used the statistical software R Version 3.0.3 [2014-03-04] (The R Foundation for statistical computing, Vienna, Austria). A p-value &lt;0.05 was used to characterize statistically significant results.</Para></Section2></Section1><Section1 Type="Results" ID="Sec9"><Heading>Results</Heading><Section2 ID="Sec10"><Heading>Participants’ characteristics</Heading><Para ID="Par34">Of the 1285 participants screened in the Bellville South cohort, 383 were excluded because of missing data on predictor variables or renal function. Therefore, the final analytic sample included 902 participants. The excluded participants (Additional file <InternalRef RefID="MOESM1">1</InternalRef>: Table S2) were more likely to be men, younger, taller and to have hypertension, higher systolic or diastolic blood pressure, lower total cholesterol or serum creatinine, but a higher eGFR.</Para><Para ID="Par35">The characteristics of study participants stratified by sex are presented in Table <InternalRef RefID="Tab1">1</InternalRef>. Overall, compared to women, men were less obese (both by BMI and abdominal circumference), but had lower total cholesterol, HDL cholesterol, and lower prevalence of CKD defined as eGFR &lt; 60 ml/min/1.73 m<Superscript>2</Superscript> or as eGFR &lt;60 ml/min/1.73 m<Superscript>2</Superscript> and/or albuminuria. Systolic or diastolic blood pressure, height, serum creatinine, eGFR and proportion of smokers were significantly higher in men than in women.</Para></Section2><Section2 ID="Sec11"><Heading>Prediction of prevalent undiagnosed CKD in the overall sample</Heading><Para ID="Par36">A total of 259 participants (28.7 %) had undiagnosed CKD (eGFR &lt; 60 ml/min/1.73 m<Superscript>2</Superscript>). When using the eGFR &lt; 60 ml/min/1.73 m<Superscript>2</Superscript> and/or albuminuria as the definition of CKD, nine additional patients (solely women) would have the condition (Table <InternalRef RefID="Tab1">1</InternalRef>). Table <InternalRef RefID="Tab2">2</InternalRef> and Figs. <InternalRef RefID="Fig1">1</InternalRef> and <InternalRef RefID="Fig2">2</InternalRef> show the discriminative ability of two prediction models selected. The C-statistic was 0.760 (95 % CI: 0.726-0793) for the Korean model for predicting ‘eGFR &lt; 60 ml/min/1.73 m<Superscript>2’</Superscript> and 0.811 (0.780-0.842) for ‘any nephropathy’; corresponding figures were 0.797 (0.765-0.829) and 0772 (0.739-0.805) for the Thai model. In all pairwise comparisons, the Korean model always had significantly better discrimination than the Thai model (all p &lt; 0.0001).<Table ID="Tab2" Float="Yes"><Caption Language="En"><CaptionNumber>Table 2</CaptionNumber><CaptionContent><SimplePara>Overview of the tested models of prevalent chronic kidney disease (CKD) prediction and their performance for the original model and the intercept adjusted model, based on MDRD equation defined CKD</SimplePara></CaptionContent></Caption><tgroup cols="10" align="left"><colspec colnum="1" colname="c1" align="left"/><colspec colnum="2" colname="c2" align="left"/><colspec colnum="3" colname="c3" align="left"/><colspec colnum="4" colname="c4" align="left"/><colspec colnum="5" colname="c5" align="left"/><colspec colnum="6" colname="c6" align="left"/><colspec colnum="7" colname="c7" align="left"/><colspec colnum="8" colname="c8" align="left"/><colspec colnum="9" colname="c9" align="left"/><colspec colnum="10" colname="c10" align="left"/><thead><row><entry colname="c1"><SimplePara>Characteristics</SimplePara></entry><entry namest="c2" nameend="c5"><SimplePara>Korean risk score [<CitationRef CitationID="CR10">10</CitationRef>]</SimplePara></entry><entry namest="c6" nameend="c9"><SimplePara>Thai risk score [<CitationRef CitationID="CR9">9</CitationRef>]</SimplePara></entry><entry colname="c10"><SimplePara>Bellville South</SimplePara></entry></row></thead><tbody><row><entry colname="c1"><SimplePara>Authors</SimplePara></entry><entry namest="c2" nameend="c5"><SimplePara>Kwon <Emphasis Type="Italic">et al.</Emphasis></SimplePara></entry><entry namest="c6" nameend="c9"><SimplePara>Thakkinstian <Emphasis Type="Italic">et al.</Emphasis></SimplePara></entry><entry colname="c10"/></row><row><entry colname="c1"><SimplePara>Year published</SimplePara></entry><entry namest="c2" nameend="c5"><SimplePara>2011</SimplePara></entry><entry namest="c6" nameend="c9"><SimplePara>2011</SimplePara></entry><entry colname="c10"/></row><row><entry colname="c1"><SimplePara>Country</SimplePara></entry><entry namest="c2" nameend="c5"><SimplePara>South Korea</SimplePara></entry><entry namest="c6" nameend="c9"><SimplePara>Thailand</SimplePara></entry><entry colname="c10"/></row><row><entry colname="c1"><SimplePara>Validation</SimplePara></entry><entry namest="c2" nameend="c5"><SimplePara>Internal, External</SimplePara></entry><entry namest="c6" nameend="c9"><SimplePara>Internal</SimplePara></entry><entry colname="c10"/></row><row><entry colname="c1"><SimplePara>Sample size</SimplePara></entry><entry namest="c2" nameend="c5"><SimplePara>6565</SimplePara></entry><entry namest="c6" nameend="c9"><SimplePara>3459</SimplePara></entry><entry colname="c10"/></row><row><entry colname="c1"><SimplePara>Design</SimplePara></entry><entry namest="c2" nameend="c5"><SimplePara>Cross-sectional</SimplePara></entry><entry namest="c6" nameend="c9"><SimplePara>Cross-sectional</SimplePara></entry><entry colname="c10"/></row><row><entry colname="c1"><SimplePara>Age range</SimplePara></entry><entry namest="c2" nameend="c5"><SimplePara>≥30 years</SimplePara></entry><entry namest="c6" nameend="c9"><SimplePara>≥18 years</SimplePara></entry><entry colname="c10"/></row><row><entry colname="c1"><SimplePara>Population</SimplePara></entry><entry namest="c2" nameend="c5"><SimplePara>Korean</SimplePara></entry><entry namest="c6" nameend="c9"><SimplePara>Thai</SimplePara></entry><entry colname="c10"/></row><row><entry colname="c1"><SimplePara>Definition of of CKD</SimplePara></entry><entry namest="c2" nameend="c5"><SimplePara>eGFR (MDRD) ≤ 60 ml/min per 1.73 m<Superscript>2</Superscript></SimplePara></entry><entry namest="c6" nameend="c9"><SimplePara>stage I-V based on eGFR (MDRD)</SimplePara></entry><entry colname="c10"/></row><row><entry colname="c1"><SimplePara>Development c-statistic</SimplePara></entry><entry namest="c2" nameend="c5"><SimplePara>0.83</SimplePara></entry><entry namest="c6" nameend="c9"><SimplePara>0.77</SimplePara></entry><entry colname="c10"/></row><row><entry colname="c1"><SimplePara>Predictors</SimplePara></entry><entry namest="c2" nameend="c5"/><entry namest="c6" nameend="c9"/><entry colname="c10"/></row><row><entry colname="c1"><SimplePara><Emphasis Type="Italic">Age</Emphasis></SimplePara></entry><entry namest="c2" nameend="c5"><SimplePara>Yes</SimplePara></entry><entry namest="c6" nameend="c9"><SimplePara>Yes</SimplePara></entry><entry colname="c10"><SimplePara>Yes</SimplePara></entry></row><row><entry colname="c1"><SimplePara><Emphasis Type="Italic">Sex</Emphasis></SimplePara></entry><entry namest="c2" nameend="c5"><SimplePara>Yes</SimplePara></entry><entry namest="c6" nameend="c9"><SimplePara>No</SimplePara></entry><entry colname="c10"><SimplePara>Yes</SimplePara></entry></row><row><entry colname="c1"><SimplePara><Emphasis Type="Italic">Anemia</Emphasis></SimplePara></entry><entry namest="c2" nameend="c5"><SimplePara>Yes</SimplePara></entry><entry namest="c6" nameend="c9"><SimplePara>No</SimplePara></entry><entry colname="c10"><SimplePara>No</SimplePara></entry></row><row><entry colname="c1"><SimplePara><Emphasis Type="Italic">Hypertension</Emphasis></SimplePara></entry><entry namest="c2" nameend="c5"><SimplePara>Yes</SimplePara></entry><entry namest="c6" nameend="c9"><SimplePara>Yes</SimplePara></entry><entry colname="c10"><SimplePara>Yes</SimplePara></entry></row><row><entry colname="c1"><SimplePara><Emphasis Type="Italic">Diabetes</Emphasis></SimplePara></entry><entry namest="c2" nameend="c5"><SimplePara>Yes</SimplePara></entry><entry namest="c6" nameend="c9"><SimplePara>Yes</SimplePara></entry><entry colname="c10"><SimplePara>Yes</SimplePara></entry></row><row><entry colname="c1"><SimplePara><Emphasis Type="Italic">History of CVD</Emphasis></SimplePara></entry><entry namest="c2" nameend="c5"><SimplePara>Yes</SimplePara></entry><entry namest="c6" nameend="c9"><SimplePara>No</SimplePara></entry><entry colname="c10"><SimplePara>No (statin use)</SimplePara></entry></row><row><entry colname="c1"><SimplePara><Emphasis Type="Italic">Proteinuria</Emphasis></SimplePara></entry><entry namest="c2" nameend="c5"><SimplePara>Yes</SimplePara></entry><entry namest="c6" nameend="c9"><SimplePara>No</SimplePara></entry><entry colname="c10"><SimplePara>Yes</SimplePara></entry></row><row><entry colname="c1"><SimplePara><Emphasis Type="Italic">Kidney stone</Emphasis></SimplePara></entry><entry namest="c2" nameend="c5"><SimplePara>No</SimplePara></entry><entry namest="c6" nameend="c9"><SimplePara>Yes</SimplePara></entry><entry colname="c10"><SimplePara>No</SimplePara></entry></row><row><entry colname="c1"><SimplePara>Performance</SimplePara></entry><entry namest="c2" nameend="c3"><SimplePara>Original</SimplePara></entry><entry namest="c4" nameend="c5"><SimplePara>Adjusted</SimplePara></entry><entry namest="c6" nameend="c7"><SimplePara>Original</SimplePara></entry><entry namest="c8" nameend="c9"><SimplePara>Adjusted</SimplePara></entry><entry colname="c10"/></row><row><entry colname="c1"><SimplePara>Outcome</SimplePara></entry><entry colname="c2"><SimplePara>eGFR &lt; 60</SimplePara></entry><entry colname="c3"><SimplePara>Any CKD</SimplePara></entry><entry colname="c4"><SimplePara>eGFR &lt; 60</SimplePara></entry><entry colname="c5"><SimplePara>Any CKD</SimplePara></entry><entry colname="c6"><SimplePara>eGFR &lt; 60</SimplePara></entry><entry colname="c7"><SimplePara>Any CKD</SimplePara></entry><entry colname="c8"><SimplePara>eGFR &lt; 60</SimplePara></entry><entry colname="c9"><SimplePara>Any CKD</SimplePara></entry><entry colname="c10"/></row><row><entry colname="c1"><SimplePara>E/O (95 % CI)</SimplePara></entry><entry colname="c2"><SimplePara>0.07 (0.07-0.08)</SimplePara></entry><entry colname="c3"><SimplePara>0.07 (0.06-0.08)</SimplePara></entry><entry colname="c4"><SimplePara>0.76 (0.67-0.86)</SimplePara></entry><entry colname="c5"><SimplePara>0.76 (0.67-0.85)</SimplePara></entry><entry colname="c6"><SimplePara>0.90 (0.79-1.01)</SimplePara></entry><entry colname="c7"><SimplePara>0.87 (0.77-0.98)</SimplePara></entry><entry colname="c8"><SimplePara>0.98 (0.87-1.10)</SimplePara></entry><entry colname="c9"><SimplePara>0.97 (0.86-1.09)</SimplePara></entry><entry colname="c10"/></row><row><entry colname="c1"><SimplePara>Brier score</SimplePara></entry><entry colname="c2"><SimplePara>0.265</SimplePara></entry><entry colname="c3"><SimplePara>0.274</SimplePara></entry><entry colname="c4"><SimplePara>0.164</SimplePara></entry><entry colname="c5"><SimplePara>0.161</SimplePara></entry><entry colname="c6"><SimplePara>0.166</SimplePara></entry><entry colname="c7"><SimplePara>0.166</SimplePara></entry><entry colname="c8"><SimplePara>0.165</SimplePara></entry><entry colname="c9"><SimplePara>0.164</SimplePara></entry><entry colname="c10"/></row><row><entry colname="c1"><SimplePara>Yates slope</SimplePara></entry><entry colname="c2"><SimplePara>0.026</SimplePara></entry><entry colname="c3"><SimplePara>0.029</SimplePara></entry><entry colname="c4"><SimplePara>0.208</SimplePara></entry><entry colname="c5"><SimplePara>0.225</SimplePara></entry><entry colname="c6"><SimplePara>0.191</SimplePara></entry><entry colname="c7"><SimplePara>0.199</SimplePara></entry><entry colname="c8"><SimplePara>0.200</SimplePara></entry><entry colname="c9"><SimplePara>0.211</SimplePara></entry><entry colname="c10"/></row><row><entry colname="c1"><SimplePara>C-statistic (95 % CI)</SimplePara></entry><entry colname="c2"><SimplePara>0.797 (0.765-0.829)</SimplePara></entry><entry colname="c3"><SimplePara>0.811 (0.780-0.842)</SimplePara></entry><entry colname="c4"><SimplePara>0.797 (0.765-0.829)</SimplePara></entry><entry colname="c5"><SimplePara>0.811 (0.780-0.842)</SimplePara></entry><entry colname="c6"><SimplePara>0.760 (0.726-0.793)</SimplePara></entry><entry colname="c7"><SimplePara>0.772 (0.739-0.805)</SimplePara></entry><entry colname="c8"><SimplePara>0.760 (0.726-0.793)</SimplePara></entry><entry colname="c9"><SimplePara>0.772 (0.739-0.805)</SimplePara></entry><entry colname="c10"/></row><row><entry colname="c1"><SimplePara>Best threshold</SimplePara></entry><entry colname="c2"><SimplePara>0.03</SimplePara></entry><entry colname="c3"><SimplePara>0.02</SimplePara></entry><entry colname="c4"><SimplePara>0.30</SimplePara></entry><entry colname="c5"><SimplePara>0.31</SimplePara></entry><entry colname="c6"><SimplePara>0.27</SimplePara></entry><entry colname="c7"><SimplePara>0.27</SimplePara></entry><entry colname="c8"><SimplePara>0.31</SimplePara></entry><entry colname="c9"><SimplePara>0.32</SimplePara></entry><entry colname="c10"/></row><row><entry colname="c1"><SimplePara>Sensitivity (%)</SimplePara></entry><entry colname="c2"><SimplePara>82</SimplePara></entry><entry colname="c3"><SimplePara>84</SimplePara></entry><entry colname="c4"><SimplePara>82</SimplePara></entry><entry colname="c5"><SimplePara>84</SimplePara></entry><entry colname="c6"><SimplePara>73</SimplePara></entry><entry colname="c7"><SimplePara>74</SimplePara></entry><entry colname="c8"><SimplePara>73</SimplePara></entry><entry colname="c9"><SimplePara>74</SimplePara></entry><entry colname="c10"/></row><row><entry colname="c1"><SimplePara>Specificity (%)</SimplePara></entry><entry colname="c2"><SimplePara>67</SimplePara></entry><entry colname="c3"><SimplePara>68</SimplePara></entry><entry colname="c4"><SimplePara>67</SimplePara></entry><entry colname="c5"><SimplePara>68</SimplePara></entry><entry colname="c6"><SimplePara>72</SimplePara></entry><entry colname="c7"><SimplePara>73</SimplePara></entry><entry colname="c8"><SimplePara>72</SimplePara></entry><entry colname="c9"><SimplePara>73</SimplePara></entry><entry colname="c10"/></row></tbody></tgroup><tfooter><SimplePara>CI: confidence interval, CKD; chronic kidney disease, CVD: cardiovascular disease, E/O: expected/observed</SimplePara></tfooter></Table><Figure ID="Fig1" Float="Yes" Category="Standard"><Caption Language="En"><CaptionNumber>Fig. 1</CaptionNumber><CaptionContent><SimplePara>Receiver operating characteristic curves (ROC) showing the discrimination of the Korean model. The yellow band around curve represents the 95 % confidence interval; the diagonal line at 45° is the line of no discrimination. Figure panels are for the outcome of CKD (eGFR &lt; 60 ml/min/1.73 m<Superscript>2</Superscript>) for the left panels and ‘any nephropathy (eGFR &lt; 60 ml/min/1.73 m<Superscript>2</Superscript> or proteinuria) for the right panels, and for MDRD defined CKD (upper panels) and CKD-EPI defined CKD (lower panels)</SimplePara></CaptionContent></Caption><MediaObject ID="MO1"><ImageObject FileRef="12882_2015_93_Fig1_HTML.jpg" Format="JPEG" Color="BlackWhite" Type="Linedraw" Rendition="HTML"/></MediaObject></Figure><Figure ID="Fig2" Float="Yes" Category="Standard"><Caption Language="En"><CaptionNumber>Fig. 2</CaptionNumber><CaptionContent><SimplePara>Receiver operating characteristic curves (ROC) showing the discrimination of the Thai model. The yellow band around curve represents the 95 % confidence interval; the diagonal line at 45° is the line of no discrimination. Figure panels are for the outcome of CKD (eGFR &lt; 60 ml/min/1.73 m<Superscript>2</Superscript>) for the left panels and ‘any nephropathy (eGFR &lt; 60 ml/min/1.73 m<Superscript>2</Superscript> or proteinuria) for the right panels, and for MDRD defined CKD (upper panels) and CKD-EPI defined CKD (lower panels)</SimplePara></CaptionContent></Caption><MediaObject ID="MO2"><ImageObject FileRef="12882_2015_93_Fig2_HTML.jpg" Format="JPEG" Color="BlackWhite" Type="Linedraw" Rendition="HTML"/></MediaObject></Figure></Para><Para ID="Par37">CKD was slightly under estimated by the Thai model by 10 % (95 % CI: 1-21 %) and 13 % (2 %-23 %) for ‘eGFR &lt; 60 ml/min/1.73 m<Superscript>2</Superscript>’ and ‘any nephropathy’ respectively. However, it was largely underestimated by the Korean model by 93 % (92-93 %) for ‘eGFR &lt; 60 ml/min/1.73 m<Superscript>2</Superscript>’ and ‘any nephropathy’ (Table <InternalRef RefID="Tab2">2</InternalRef>). The calibration curves are shown in Figs. <InternalRef RefID="Fig3">3</InternalRef> and <InternalRef RefID="Fig4">4</InternalRef>. The curves were steeper for the Korean model and always above the diagonal line of perfect calibration, indicating a systematic risk underestimation. With the Thai model, the curve was parallel to and always above the diagonal line. It was mostly closer to this line in lower risk strata than in the upper ones, suggesting a selective risk underestimation among participants at high risk. The Yates slope and Brier score are also presented in Table <InternalRef RefID="Tab2">2</InternalRef>.<Figure ID="Fig3" Float="Yes" Category="Standard"><Caption Language="En"><CaptionNumber>Fig. 3</CaptionNumber><CaptionContent><SimplePara>Calibration curves for the Korean model before (upper panels) and after intercept adjustment (lower panels), for the outcome of CKD (eGFR &lt; 60 ml/min/1.73 m<Superscript>2</Superscript>) for the first and third column and ‘any nephropathy’ (eGFR &lt; 60 ml/min/1.73 m<Superscript>2</Superscript> or proteinuria) for the second and left columns. For each figure panel the broken diagonal line at 45° represents the ideal calibration. Participants are grouped into percentiles across increasing estimated probability. The vertical lines at the bottom of the graph depict the frequency distribution of the calibrated probabilities. eGFR is from MDRD equation (1<Superscript>st</Superscript> and 2<Superscript>nd</Superscript> columns) and CKD-EPI equation (3<Superscript>rd</Superscript> and 4<Superscript>th</Superscript> columns)</SimplePara></CaptionContent></Caption><MediaObject ID="MO3"><ImageObject FileRef="12882_2015_93_Fig3_HTML.jpg" Format="JPEG" Color="BlackWhite" Type="Linedraw" Rendition="HTML"/></MediaObject></Figure><Figure ID="Fig4" Float="Yes" Category="Standard"><Caption Language="En"><CaptionNumber>Fig. 4</CaptionNumber><CaptionContent><SimplePara>Calibration curves for the Thai model before (upper panels) and after intercept adjustment (lower panels), for the outcome of CKD (eGFR &lt; 60 ml/min/1.73 m<Superscript>2</Superscript>) for the first and third column and ‘any nephropathy’ (eGFR &lt; 60 ml/min/1.73 m<Superscript>2</Superscript> or proteinuria) for the second and left columns. For each figure panel the broken diagonal line at 45° represents the ideal calibration. Participants are grouped into percentiles across increasing estimated probability. The vertical lines at the bottom of the graph depict the frequency distribution of the calibrated probabilities. eGFR is from MDRD equation (1<Superscript>st</Superscript> and 2<Superscript>nd</Superscript> columns) and CKD-EPI equation (3<Superscript>rd</Superscript> and 4<Superscript>th</Superscript> columns)</SimplePara></CaptionContent></Caption><MediaObject ID="MO4"><ImageObject FileRef="12882_2015_93_Fig4_HTML.jpg" Format="JPEG" Color="BlackWhite" Type="Linedraw" Rendition="HTML"/></MediaObject></Figure></Para></Section2><Section2 ID="Sec12"><Heading>Prediction of prevalent undiagnosed CKD in subgroups</Heading><Para ID="Par38">The C-statistic varied widely across complementary subgroups (Table <InternalRef RefID="Tab3">3</InternalRef>). The two models had a better discrimination among men than women, with a C-statistic of 0.856 (0.792-0.920) for the Korean model, and 0.834 (0.770-0.899) for the Thai model, irrespective of the CKD definition used. The C-statistic was lower in younger participants (age &lt;60 years), with values of 0.678 (0.615-0.741) and 0.689 (0.626-0.751) for the ‘eGFR &lt;60 ml/min/1.73 m<Superscript>2</Superscript>’ and ‘any nephropathy’ respectively for the Korean model, and 0.608 (0.550-0.666) and 0.619 (0.561-0.676) for the Thai model. The two models showed an improved discrimination of CKD in lean participants (BMI &lt;25 kg/m<Superscript>2</Superscript>) than in overweight and obese participants (BMI ≥25 kg/m<Superscript>2</Superscript>).<Table ID="Tab3" Float="Yes"><Caption Language="En"><CaptionNumber>Table 3</CaptionNumber><CaptionContent><SimplePara>Discrimination and calibration statistics for chronic kidney diseases risk model performance in subgroups of participants by gender, age and body mass index (BMI); for the outcome of CKD based on MDRD equation predicted glomerular filtration rate with or without proteinuria</SimplePara></CaptionContent></Caption><tgroup cols="8" align="left"><colspec colnum="1" colname="c1" align="left"/><colspec colnum="2" colname="c2" align="left"/><colspec colnum="3" colname="c3" align="left"/><colspec colnum="4" colname="c4" align="left"/><colspec colnum="5" colname="c5" align="left"/><colspec colnum="6" colname="c6" align="left"/><colspec colnum="7" colname="c7" align="left"/><colspec colnum="8" colname="c8" align="left"/><thead><row><entry colname="c1"><SimplePara>Models (outcome)</SimplePara></entry><entry colname="c2"/><entry colname="c3"><SimplePara>Men</SimplePara></entry><entry colname="c4"><SimplePara>Women</SimplePara></entry><entry colname="c5"><SimplePara>Age &lt; 60 years</SimplePara></entry><entry colname="c6"><SimplePara>Age ≥ 60 years</SimplePara></entry><entry colname="c7"><SimplePara>BMI &lt; 25 kg/m<Superscript>2</Superscript></SimplePara></entry><entry colname="c8"><SimplePara>BMI ≥ 25 kg/m<Superscript>2</Superscript></SimplePara></entry></row></thead><tbody><row><entry morerows="3" colname="c1"><SimplePara>Thai model (eGFR &lt; 60 ml/min/1.73 m<Superscript>2</Superscript>)</SimplePara></entry><entry colname="c2"><SimplePara>E/O (95 % CI)</SimplePara></entry><entry colname="c3"><SimplePara>1.49 (1.10-2.02)</SimplePara></entry><entry colname="c4"><SimplePara>0.88 (0.77-1.00)</SimplePara></entry><entry colname="c5"><SimplePara>1.13 (0.90-1.42)</SimplePara></entry><entry colname="c6"><SimplePara>0.91 (0.79-1.05)</SimplePara></entry><entry colname="c7"><SimplePara>0.98 (0.76-1.26)</SimplePara></entry><entry colname="c8"><SimplePara>0.98 (0.85-1.12)</SimplePara></entry></row><row><entry colname="c2"><SimplePara>Brier score</SimplePara></entry><entry colname="c3"><SimplePara>0.127</SimplePara></entry><entry colname="c4"><SimplePara>0.177</SimplePara></entry><entry colname="c5"><SimplePara>0.121</SimplePara></entry><entry colname="c6"><SimplePara>0.238</SimplePara></entry><entry colname="c7"><SimplePara>0.128</SimplePara></entry><entry colname="c8"><SimplePara>0.180</SimplePara></entry></row><row><entry colname="c2"><SimplePara>Yates slope</SimplePara></entry><entry colname="c3"><SimplePara>0.267</SimplePara></entry><entry colname="c4"><SimplePara>0.190</SimplePara></entry><entry colname="c5"><SimplePara>0.0.032</SimplePara></entry><entry colname="c6"><SimplePara>0.083</SimplePara></entry><entry colname="c7"><SimplePara>0.259</SimplePara></entry><entry colname="c8"><SimplePara>0.175</SimplePara></entry></row><row><entry colname="c2"><SimplePara>C-statistic (95 % CI)</SimplePara></entry><entry colname="c3"><SimplePara>0.834 (0.770-0.899)</SimplePara></entry><entry colname="c4"><SimplePara>0.752 (0.714-0.790)</SimplePara></entry><entry colname="c5"><SimplePara>0.608 (0.550-0.666)</SimplePara></entry><entry colname="c6"><SimplePara>0.626 (0.567-0.685</SimplePara></entry><entry colname="c7"><SimplePara>0.854 (0.802-0.906)</SimplePara></entry><entry colname="c8"><SimplePara>0.723 (0.681-0.765)</SimplePara></entry></row><row><entry morerows="3" colname="c1"><SimplePara>Korean model (eGFR &lt; 60 ml/min/1.73 m<Superscript>2</Superscript>)</SimplePara></entry><entry colname="c2"><SimplePara>E/O (95 % CI)</SimplePara></entry><entry colname="c3"><SimplePara>0.99 (0.73-1.34)</SimplePara></entry><entry colname="c4"><SimplePara>0.72 (0.63-0.82)</SimplePara></entry><entry colname="c5"><SimplePara>0.68 (0.54-0.85)</SimplePara></entry><entry colname="c6"><SimplePara>0.80 (0.69-0.92)</SimplePara></entry><entry colname="c7"><SimplePara>0.75 (0.59-0.97)</SimplePara></entry><entry colname="c8"><SimplePara>0.76 (0.66-0.88)</SimplePara></entry></row><row><entry colname="c2"><SimplePara>Brier score</SimplePara></entry><entry colname="c3"><SimplePara>0.112</SimplePara></entry><entry colname="c4"><SimplePara>0.179</SimplePara></entry><entry colname="c5"><SimplePara>0.116</SimplePara></entry><entry colname="c6"><SimplePara>0.243</SimplePara></entry><entry colname="c7"><SimplePara>0.129</SimplePara></entry><entry colname="c8"><SimplePara>0.177</SimplePara></entry></row><row><entry colname="c2"><SimplePara>Yates slope</SimplePara></entry><entry colname="c3"><SimplePara>0.246</SimplePara></entry><entry colname="c4"><SimplePara>0.199</SimplePara></entry><entry colname="c5"><SimplePara>0.049</SimplePara></entry><entry colname="c6"><SimplePara>0.087</SimplePara></entry><entry colname="c7"><SimplePara>0.259</SimplePara></entry><entry colname="c8"><SimplePara>0.186</SimplePara></entry></row><row><entry colname="c2"><SimplePara>C-statistic (95 % CI)</SimplePara></entry><entry colname="c3"><SimplePara>0.856 (0.792-0.920)</SimplePara></entry><entry colname="c4"><SimplePara>0.784 (0.747-0.821)</SimplePara></entry><entry colname="c5"><SimplePara>0.678 (0.615-0.741)</SimplePara></entry><entry colname="c6"><SimplePara>0.668 (0.610-0.726)</SimplePara></entry><entry colname="c7"><SimplePara>0.869 (0.814-0.923)</SimplePara></entry><entry colname="c8"><SimplePara>0.766 (0.727-0.806)</SimplePara></entry></row><row><entry morerows="3" colname="c1"><SimplePara>Thai model (eGFR &lt; 60 ml/min/1.73 m<Superscript>2</Superscript> or proteinuria)</SimplePara></entry><entry colname="c2"><SimplePara>E/O (95 % CI)</SimplePara></entry><entry colname="c3"><SimplePara>1.53 (1.13-2.08)</SimplePara></entry><entry colname="c4"><SimplePara>0.87 (0.76-0.99)</SimplePara></entry><entry colname="c5"><SimplePara>1.15 (0.92-1.43)</SimplePara></entry><entry colname="c6"><SimplePara>0.89 (0.78-1.03)</SimplePara></entry><entry colname="c7"><SimplePara>0.96 (0.75-1.23)</SimplePara></entry><entry colname="c8"><SimplePara>0.97 (0.85-1.12)</SimplePara></entry></row><row><entry colname="c2"><SimplePara>Brier score</SimplePara></entry><entry colname="c3"><SimplePara>0.127</SimplePara></entry><entry colname="c4"><SimplePara>0.175</SimplePara></entry><entry colname="c5"><SimplePara>0.123</SimplePara></entry><entry colname="c6"><SimplePara>0.233</SimplePara></entry><entry colname="c7"><SimplePara>0.125</SimplePara></entry><entry colname="c8"><SimplePara>0.179</SimplePara></entry></row><row><entry colname="c2"><SimplePara>Yates slope</SimplePara></entry><entry colname="c3"><SimplePara>0.267</SimplePara></entry><entry colname="c4"><SimplePara>0.205</SimplePara></entry><entry colname="c5"><SimplePara>0.040</SimplePara></entry><entry colname="c6"><SimplePara>0.092</SimplePara></entry><entry colname="c7"><SimplePara>0.276</SimplePara></entry><entry colname="c8"><SimplePara>0.184</SimplePara></entry></row><row><entry colname="c2"><SimplePara>C-statistic (95 % CI)</SimplePara></entry><entry colname="c3"><SimplePara>0.834 (0.770-0.899)</SimplePara></entry><entry colname="c4"><SimplePara>0.768 (0.732-0.805)</SimplePara></entry><entry colname="c5"><SimplePara>0.619 (0.561-0.676)</SimplePara></entry><entry colname="c6"><SimplePara>0.646 (0.587-0.704)</SimplePara></entry><entry colname="c7"><SimplePara>0.870 (0.821-0.919)</SimplePara></entry><entry colname="c8"><SimplePara>0.734 (0.693-0.775)</SimplePara></entry></row><row><entry morerows="3" colname="c1"><SimplePara>Korean mdel (eGFR &lt; 60 ml/min/1.73 m<Superscript>2</Superscript> or proteinuria)</SimplePara></entry><entry colname="c2"><SimplePara>E/O (95 % CI)</SimplePara></entry><entry colname="c3"><SimplePara>1.02 (0.75-1.38)</SimplePara></entry><entry colname="c4"><SimplePara>0.71 (0.62-0.80)</SimplePara></entry><entry colname="c5"><SimplePara>0.69 (0.55-0.86)</SimplePara></entry><entry colname="c6"><SimplePara>0.78 (0.68-0.91)</SimplePara></entry><entry colname="c7"><SimplePara>0.74 (0.58-0.95)</SimplePara></entry><entry colname="c8"><SimplePara>0.76 (0.66-0.87)</SimplePara></entry></row><row><entry colname="c2"><SimplePara>Brier score</SimplePara></entry><entry colname="c3"><SimplePara>0.112</SimplePara></entry><entry colname="c4"><SimplePara>0.176</SimplePara></entry><entry colname="c5"><SimplePara>0.116</SimplePara></entry><entry colname="c6"><SimplePara>0.235</SimplePara></entry><entry colname="c7"><SimplePara>0.125</SimplePara></entry><entry colname="c8"><SimplePara>0.175</SimplePara></entry></row><row><entry colname="c2"><SimplePara>Yates slope</SimplePara></entry><entry colname="c3"><SimplePara>0.246</SimplePara></entry><entry colname="c4"><SimplePara>0.219</SimplePara></entry><entry colname="c5"><SimplePara>0.059</SimplePara></entry><entry colname="c6"><SimplePara>0.104</SimplePara></entry><entry colname="c7"><SimplePara>0.284</SimplePara></entry><entry colname="c8"><SimplePara>0.201</SimplePara></entry></row><row><entry colname="c2"><SimplePara>C-statistic (95 % CI)</SimplePara></entry><entry colname="c3"><SimplePara>0.856 (0.792-0.920)</SimplePara></entry><entry colname="c4"><SimplePara>0.801 (0.766-0.836)</SimplePara></entry><entry colname="c5"><SimplePara>0.689 (0.626-0.751)</SimplePara></entry><entry colname="c6"><SimplePara>0.696 (0.640-0.753)</SimplePara></entry><entry colname="c7"><SimplePara>0.886 (0.834-0.937)</SimplePara></entry><entry colname="c8"><SimplePara>0.778 (0.740-0.817)</SimplePara></entry></row></tbody></tgroup><tfooter><SimplePara>eGFR, estimated glomerular filtration rate; E/O, Expected/Observed event rate; 95 % CI: 95 % confidence interval</SimplePara></tfooter></Table></Para><Para ID="Par39">The overall calibration as expressed by the E/O ratio varied across subgroups depending on the model. Both models overestimated CKD risk in men and underestimate it in women. The Thai model (‘eGFR &lt;60 ml/min/1.73 m<Superscript>2</Superscript>’ and ‘any nephropathy’) overestimates CKD risk among younger participants, and both models underestimate the risk among older participants. The Thai model overestimates the risk of CKD in the BMI subgroups (Table <InternalRef RefID="Tab3">3</InternalRef>).</Para></Section2><Section2 ID="Sec13"><Heading>Recalibration through intercept adjustment</Heading><Para ID="Par40">After recalibration through intercept adjustment, there was an almost perfect risk estimation by the Thai model for both CKD outcomes, with E/O of 0.98 (0.87-1.10) for ‘eGFR &lt; 60 ml/min/1.73 m<Superscript>2</Superscript>’ and 0.97 (0.86-1.09) for ‘any nephropathy’ (Fig. <InternalRef RefID="Fig3">3</InternalRef>), and calibration curve mostly following the diagonal line of perfect calibration (Fig. <InternalRef RefID="Fig4">4</InternalRef>). However, the Korean model still slightly underestimated CKD risk by 24 % (33–15) for both outcomes. The Hosmer-Lemeshow test indicated a disagreement between the predicted and observed prevalence of undiagnosed CKD after intercept adjustment (all p &lt; 0.0001), although there was attenuation in comparison with the original model (Additional file <InternalRef RefID="MOESM1">1</InternalRef>: Table S3).</Para></Section2><Section2 ID="Sec14"><Heading>Optimal threshold for defining high risk of CKD</Heading><Para ID="Par41">The optimal threshold for the intercept adjusted Thai model was 0.31 and 0.32 respectively for ‘eGFR &lt; 60 ml/min/1.73 m<Superscript>2</Superscript>’ and for ‘any nephropathy’. Corresponding performance measures were 73 % and 74 % for sensitivity, and 72 % and 73 % for specificity. Optimal thresholds for the intercept adjusted Korean model were 0.30 for ‘eGFR &lt; 60 ml/min/1.73 m<Superscript>2</Superscript>’ and 0.31 for ‘any nephropathy’. Accompanying performance measures were 82 % and 84 % for sensitivity, and 67 % and 68 % for specificity (Table <InternalRef RefID="Tab2">2</InternalRef>).</Para></Section2><Section2 ID="Sec15"><Heading>Sensitivity analysis – models validation for chronic kidney disease defined by CKD-EPI equation predicted glomerular filtration rate</Heading><Para ID="Par42">The results obtained with the CKD-EPI equation were broadly similar to the one obtained using the CKD-MDRD equation to define CKD. Table <InternalRef RefID="Tab4">4</InternalRef> and Figs. <InternalRef RefID="Fig1">1</InternalRef> and <InternalRef RefID="Fig2">2</InternalRef> show the discriminative ability of the prediction models using the CKD-EPI equation. The C-statistic was 0.850 (0.821-0.880) for the Korean model for predicting ‘eGFR &lt; 60 ml/min/1.73 m<Superscript>2’</Superscript> and 0.863 (0.835-0.891) for ‘any nephropathy’; corresponding figures were 0.808 (0.775-0.842) and 0.820 (0.788-0.852) for the Thai model. Direct comparisons of the C-statistics indicated significant difference between the Thai and the Korean models (p &lt; 0.0001 for CKD and p &lt; 0.0001 for any CKD).<Table ID="Tab4" Float="Yes"><Caption Language="En"><CaptionNumber>Table 4</CaptionNumber><CaptionContent><SimplePara>Performance for the original model and the intercept adjusted model in the overall population based CKD-EPI equation defined chronic kidney disease</SimplePara></CaptionContent></Caption><tgroup cols="9" align="left"><colspec colnum="1" colname="c1" align="left"/><colspec colnum="2" colname="c2" align="left"/><colspec colnum="3" colname="c3" align="left"/><colspec colnum="4" colname="c4" align="left"/><colspec colnum="5" colname="c5" align="left"/><colspec colnum="6" colname="c6" align="left"/><colspec colnum="7" colname="c7" align="left"/><colspec colnum="8" colname="c8" align="left"/><colspec colnum="9" colname="c9" align="left"/><thead><row><entry colname="c1"><SimplePara>Performance</SimplePara></entry><entry namest="c2" nameend="c5"><SimplePara>Korean risk score [<CitationRef CitationID="CR10">10</CitationRef>]</SimplePara></entry><entry namest="c6" nameend="c9"><SimplePara>Thai risk score [<CitationRef CitationID="CR9">9</CitationRef>]</SimplePara></entry></row><row><entry colname="c1"><SimplePara>Model</SimplePara></entry><entry colname="c2"><SimplePara>Original</SimplePara></entry><entry colname="c3"><SimplePara>Adjusted</SimplePara></entry><entry colname="c4"><SimplePara>Original</SimplePara></entry><entry colname="c5"><SimplePara>Adjusted</SimplePara></entry><entry colname="c6"/><entry colname="c7"/><entry colname="c8"/><entry colname="c9"/></row><row><entry colname="c1"><SimplePara>Outcome</SimplePara></entry><entry colname="c2"><SimplePara>eGFR &lt; 60</SimplePara></entry><entry colname="c3"><SimplePara>Any CKD</SimplePara></entry><entry colname="c4"><SimplePara>eGFR &lt; 60</SimplePara></entry><entry colname="c5"><SimplePara>Any CKD</SimplePara></entry><entry colname="c6"><SimplePara>eGFR &lt; 60</SimplePara></entry><entry colname="c7"><SimplePara>Any CKD</SimplePara></entry><entry colname="c8"><SimplePara>eGFR &lt; 60</SimplePara></entry><entry colname="c9"><SimplePara>Any CKD</SimplePara></entry></row></thead><tbody><row><entry colname="c1"><SimplePara>E/O (95 % CI)</SimplePara></entry><entry colname="c2"><SimplePara>0.10 (0.09-0.12)</SimplePara></entry><entry colname="c3"><SimplePara>0.10 (0.09-0.11)</SimplePara></entry><entry colname="c4"><SimplePara>0.80 (0.69-0.92)</SimplePara></entry><entry colname="c5"><SimplePara>0.79 (0.69-0.91)</SimplePara></entry><entry colname="c6"><SimplePara>1.25 (1.08-1.44)</SimplePara></entry><entry colname="c7"><SimplePara>1.18 (1.03-1.38)</SimplePara></entry><entry colname="c8"><SimplePara>1.04 (0.91-1.21)</SimplePara></entry><entry colname="c9"><SimplePara>1.03 (0.90-1.19)</SimplePara></entry></row><row><entry colname="c1"><SimplePara>Brier score</SimplePara></entry><entry colname="c2"><SimplePara>0.187</SimplePara></entry><entry colname="c3"><SimplePara>0.197</SimplePara></entry><entry colname="c4"><SimplePara>0.123</SimplePara></entry><entry colname="c5"><SimplePara>0.123</SimplePara></entry><entry colname="c6"><SimplePara>0.128</SimplePara></entry><entry colname="c7"><SimplePara>0.128</SimplePara></entry><entry colname="c8"><SimplePara>0.126</SimplePara></entry><entry colname="c9"><SimplePara>0.127</SimplePara></entry></row><row><entry colname="c1"><SimplePara>Yates slope</SimplePara></entry><entry colname="c2"><SimplePara>0.034</SimplePara></entry><entry colname="c3"><SimplePara>0.036</SimplePara></entry><entry colname="c4"><SimplePara>0.212</SimplePara></entry><entry colname="c5"><SimplePara>0.230</SimplePara></entry><entry colname="c6"><SimplePara>0.236</SimplePara></entry><entry colname="c7"><SimplePara>0.243</SimplePara></entry><entry colname="c8"><SimplePara>0.213</SimplePara></entry><entry colname="c9"><SimplePara>0.225</SimplePara></entry></row><row><entry colname="c1"><SimplePara>C-statistic (95 % CI)</SimplePara></entry><entry colname="c2"><SimplePara>0.850 (0.821-0.880)</SimplePara></entry><entry colname="c3"><SimplePara>0.863 (0.835-0.891)</SimplePara></entry><entry colname="c4"><SimplePara>0.850 (0.821-0.880)</SimplePara></entry><entry colname="c5"><SimplePara>0.863 (0.835-0.891)</SimplePara></entry><entry colname="c6"><SimplePara>0.808 (0.775-0.842)</SimplePara></entry><entry colname="c7"><SimplePara>0.820 (0.788-0.852)</SimplePara></entry><entry colname="c8"><SimplePara>0.808 (0.775-0.842)</SimplePara></entry><entry colname="c9"><SimplePara>0.820 (0.788-0.852)</SimplePara></entry></row><row><entry colname="c1"><SimplePara>Best threshold</SimplePara></entry><entry colname="c2"><SimplePara>0.02</SimplePara></entry><entry colname="c3"><SimplePara>0.02</SimplePara></entry><entry colname="c4"><SimplePara>0.22</SimplePara></entry><entry colname="c5"><SimplePara>0.22</SimplePara></entry><entry colname="c6"><SimplePara>0.25</SimplePara></entry><entry colname="c7"><SimplePara>0.27</SimplePara></entry><entry colname="c8"><SimplePara>0.22</SimplePara></entry><entry colname="c9"><SimplePara>0.23</SimplePara></entry></row><row><entry colname="c1"><SimplePara>Sensitivity (%)</SimplePara></entry><entry colname="c2"><SimplePara>81</SimplePara></entry><entry colname="c3"><SimplePara>82</SimplePara></entry><entry colname="c4"><SimplePara>81</SimplePara></entry><entry colname="c5"><SimplePara>82</SimplePara></entry><entry colname="c6"><SimplePara>71</SimplePara></entry><entry colname="c7"><SimplePara>72</SimplePara></entry><entry colname="c8"><SimplePara>71</SimplePara></entry><entry colname="c9"><SimplePara>72</SimplePara></entry></row><row><entry colname="c1"><SimplePara>Specificity (%)</SimplePara></entry><entry colname="c2"><SimplePara>82</SimplePara></entry><entry colname="c3"><SimplePara>82</SimplePara></entry><entry colname="c4"><SimplePara>82</SimplePara></entry><entry colname="c5"><SimplePara>82</SimplePara></entry><entry colname="c6"><SimplePara>85</SimplePara></entry><entry colname="c7"><SimplePara>86</SimplePara></entry><entry colname="c8"><SimplePara>85</SimplePara></entry><entry colname="c9"><SimplePara>86</SimplePara></entry></row></tbody></tgroup><tfooter><SimplePara>CKD; chronic kidney disease, eGFR, estimated glomerular filtration rate; E/O, Expected/Observed event rate; 95 % CI: 95 % confidence interval</SimplePara></tfooter></Table></Para><Para ID="Par43">CKD was slightly overestimated by the original Thai model and broadly underestimated by the original Korean model, as indicated by E/O ratio (Table <InternalRef RefID="Tab4">4</InternalRef>). The calibration curves for the Thai and Korean models (Figs. <InternalRef RefID="Fig3">3</InternalRef> and <InternalRef RefID="Fig4">4</InternalRef>), as well as the Yates slope and Brier score (Table <InternalRef RefID="Tab4">4</InternalRef>) indicated systematic risk overestimation and underestimation, respectively. As for prediction in subgroups (Table <InternalRef RefID="Tab5">5</InternalRef>), the two models had a better discrimination (C-statistic) among men than women, in older participants (age &lt;60 years) compared to younger ones, and in lean participants (BMI &lt;25 kg/m<Superscript>2</Superscript>) than in overweight and obese participants (BMI ≥25 kg/m<Superscript>2</Superscript>). The Thai models overestimated CKD risk in men but overestimates the risk of CKD in the obese BMI subgroups; and the Korean model tended to overestimate risk in men (Table <InternalRef RefID="Tab5">5</InternalRef>).<Table ID="Tab5" Float="Yes"><Caption Language="En"><CaptionNumber>Table 5</CaptionNumber><CaptionContent><SimplePara>Discrimination and calibration statistics for chronic kidney diseases (CKD) risk model performance in subgroups of participants by gender, age and body mass index (BMI), for the outcome of CKD based on CKD-EPI equation predicted glomerular filtration rate with or without proteinuria</SimplePara></CaptionContent></Caption><tgroup cols="8" align="left"><colspec colnum="1" colname="c1" align="left"/><colspec colnum="2" colname="c2" align="left"/><colspec colnum="3" colname="c3" align="left"/><colspec colnum="4" colname="c4" align="left"/><colspec colnum="5" colname="c5" align="left"/><colspec colnum="6" colname="c6" align="left"/><colspec colnum="7" colname="c7" align="left"/><colspec colnum="8" colname="c8" align="left"/><thead><row><entry colname="c1"><SimplePara>Models (outcome)</SimplePara></entry><entry colname="c2"/><entry colname="c3"><SimplePara>Men</SimplePara></entry><entry colname="c4"><SimplePara>Women</SimplePara></entry><entry colname="c5"><SimplePara>Age &lt; 60 years</SimplePara></entry><entry colname="c6"><SimplePara>Age ≥ 60 years</SimplePara></entry><entry colname="c7"><SimplePara>BMI &lt; 25 kg/m<Superscript>2</Superscript></SimplePara></entry><entry colname="c8"><SimplePara>BMI ≥ 25 kg/m<Superscript>2</Superscript></SimplePara></entry></row></thead><tbody><row><entry morerows="3" colname="c1"><SimplePara>Thai model (eGFR &lt; 60 ml/min/1.73 m<Superscript>2</Superscript>)</SimplePara></entry><entry colname="c2"><SimplePara>E/O (95 % CI)</SimplePara></entry><entry colname="c3"><SimplePara>1.38 (0.99-1.92)</SimplePara></entry><entry colname="c4"><SimplePara>0.97 (0.82-1.13)</SimplePara></entry><entry colname="c5"><SimplePara>2.14 (1.49-3.08)</SimplePara></entry><entry colname="c6"><SimplePara>0.84 (0.72-0.99)</SimplePara></entry><entry colname="c7"><SimplePara>0.96 (0.72-1.28)</SimplePara></entry><entry colname="c8"><SimplePara>1.08 (0.91-1.27)</SimplePara></entry></row><row><entry colname="c2"><SimplePara>Brier score</SimplePara></entry><entry colname="c3"><SimplePara>0.105</SimplePara></entry><entry colname="c4"><SimplePara>0.132</SimplePara></entry><entry colname="c5"><SimplePara>0.056</SimplePara></entry><entry colname="c6"><SimplePara>0.242</SimplePara></entry><entry colname="c7"><SimplePara>0.106</SimplePara></entry><entry colname="c8"><SimplePara>0.133</SimplePara></entry></row><row><entry colname="c2"><SimplePara>Yates slope</SimplePara></entry><entry colname="c3"><SimplePara>0.254</SimplePara></entry><entry colname="c4"><SimplePara>0.206</SimplePara></entry><entry colname="c5"><SimplePara>0.019</SimplePara></entry><entry colname="c6"><SimplePara>0.076</SimplePara></entry><entry colname="c7"><SimplePara>0.246</SimplePara></entry><entry colname="c8"><SimplePara>0.199</SimplePara></entry></row><row><entry colname="c2"><SimplePara>C-statistic (95 % CI)</SimplePara></entry><entry colname="c3"><SimplePara>0.850 (0.787-0.912)</SimplePara></entry><entry colname="c4"><SimplePara>0.802 (0.764-0.840)</SimplePara></entry><entry colname="c5"><SimplePara>0.573 (0.479-0.667)</SimplePara></entry><entry colname="c6"><SimplePara>0.614 (0.556-0.673)</SimplePara></entry><entry colname="c7"><SimplePara>0.872 (0.820-0.923)</SimplePara></entry><entry colname="c8"><SimplePara>0.784 (0.742-0.826)</SimplePara></entry></row><row><entry morerows="3" colname="c1"><SimplePara>Korean model (eGFR &lt; 60 ml/min/1.73 m<Superscript>2</Superscript>)</SimplePara></entry><entry colname="c2"><SimplePara>E/O (95 % CI)</SimplePara></entry><entry colname="c3"><SimplePara>0.88 (0.63-1.23)</SimplePara></entry><entry colname="c4"><SimplePara>0.78 (0.82-1.13)</SimplePara></entry><entry colname="c5"><SimplePara>1.25 (0.87-1.80)</SimplePara></entry><entry colname="c6"><SimplePara>0.72 (0.61-0.84)</SimplePara></entry><entry colname="c7"><SimplePara>0.73 (0.55-0.98)</SimplePara></entry><entry colname="c8"><SimplePara>0.83 (0.91-1.27)</SimplePara></entry></row><row><entry colname="c2"><SimplePara>Brier score</SimplePara></entry><entry colname="c3"><SimplePara>0.098</SimplePara></entry><entry colname="c4"><SimplePara>0.131</SimplePara></entry><entry colname="c5"><SimplePara>0.049</SimplePara></entry><entry colname="c6"><SimplePara>0.247</SimplePara></entry><entry colname="c7"><SimplePara>0.110</SimplePara></entry><entry colname="c8"><SimplePara>0.128</SimplePara></entry></row><row><entry colname="c2"><SimplePara>Yates slope</SimplePara></entry><entry colname="c3"><SimplePara>0.221</SimplePara></entry><entry colname="c4"><SimplePara>0.208</SimplePara></entry><entry colname="c5"><SimplePara>0.031</SimplePara></entry><entry colname="c6"><SimplePara>0.082</SimplePara></entry><entry colname="c7"><SimplePara>0.231</SimplePara></entry><entry colname="c8"><SimplePara>0.203</SimplePara></entry></row><row><entry colname="c2"><SimplePara>C-statistic (95 % CI)</SimplePara></entry><entry colname="c3"><SimplePara>0.887 (0.835-0.939)</SimplePara></entry><entry colname="c4"><SimplePara>0.842 (0.807-0.876)</SimplePara></entry><entry colname="c5"><SimplePara>0.676 (0.587-0.766)</SimplePara></entry><entry colname="c6"><SimplePara>0.674 (0.617-0.730)</SimplePara></entry><entry colname="c7"><SimplePara>0.891 (0.844-0.937)</SimplePara></entry><entry colname="c8"><SimplePara>0.833 (0.797-0.870)</SimplePara></entry></row><row><entry morerows="3" colname="c1"><SimplePara>Thai model (eGFR &lt; 60 ml/min/1.73 m<Superscript>2</Superscript> or proteinuria)</SimplePara></entry><entry colname="c2"><SimplePara>E/O (95 % CI)</SimplePara></entry><entry colname="c3"><SimplePara>1.44 (1.03-2.01)</SimplePara></entry><entry colname="c4"><SimplePara>0.95 (0.81-1.10)</SimplePara></entry><entry colname="c5"><SimplePara>2.05 (1.45-2.90)</SimplePara></entry><entry colname="c6"><SimplePara>0.84 (0.97-0.72)</SimplePara></entry><entry colname="c7"><SimplePara>0.95 (0.72-1.25)</SimplePara></entry><entry colname="c8"><SimplePara>0.82 (0.70-0.97)</SimplePara></entry></row><row><entry colname="c2"><SimplePara>Brier score</SimplePara></entry><entry colname="c3"><SimplePara>0.106</SimplePara></entry><entry colname="c4"><SimplePara>0.133</SimplePara></entry><entry colname="c5"><SimplePara>0.059</SimplePara></entry><entry colname="c6"><SimplePara>0.240</SimplePara></entry><entry colname="c7"><SimplePara>0.106</SimplePara></entry><entry colname="c8"><SimplePara>0.135</SimplePara></entry></row><row><entry colname="c2"><SimplePara>Yates slope</SimplePara></entry><entry colname="c3"><SimplePara>0.259</SimplePara></entry><entry colname="c4"><SimplePara>0.220</SimplePara></entry><entry colname="c5"><SimplePara>0.038</SimplePara></entry><entry colname="c6"><SimplePara>0.085</SimplePara></entry><entry colname="c7"><SimplePara>0.264</SimplePara></entry><entry colname="c8"><SimplePara>0.208</SimplePara></entry></row><row><entry colname="c2"><SimplePara>C-statistic (95 % CI)</SimplePara></entry><entry colname="c3"><SimplePara>0.850 (0.787-0.912)</SimplePara></entry><entry colname="c4"><SimplePara>0.817 (0.781-0.853)</SimplePara></entry><entry colname="c5"><SimplePara>0.611 (0.517-0.705)</SimplePara></entry><entry colname="c6"><SimplePara>0.632 (0.574-0.690)</SimplePara></entry><entry colname="c7"><SimplePara>0.887 (0.839-0.935)</SimplePara></entry><entry colname="c8"><SimplePara>0.793 (0.753-0.834)</SimplePara></entry></row><row><entry morerows="2" colname="c1"><SimplePara>Korean mdel (eGFR &lt; 60 ml/min/1.73 m<Superscript>2</Superscript> or proteinuria)</SimplePara></entry><entry colname="c2"><SimplePara>E/O (95 % CI)</SimplePara></entry><entry colname="c3"><SimplePara>0.92 (0.66-1.29)</SimplePara></entry><entry colname="c4"><SimplePara>0.77 (0.66-0.89)</SimplePara></entry><entry colname="c5"><SimplePara>1.20 (0.85-1.70)</SimplePara></entry><entry colname="c6"><SimplePara>0.71 (0.61-0.83)</SimplePara></entry><entry colname="c7"><SimplePara>0.72 (0.55-0.95)</SimplePara></entry><entry colname="c8"><SimplePara>0.82 (0.70-0.97)</SimplePara></entry></row><row><entry colname="c2"><SimplePara>Brier score</SimplePara></entry><entry colname="c3"><SimplePara>0.097</SimplePara></entry><entry colname="c4"><SimplePara>0.130</SimplePara></entry><entry colname="c5"><SimplePara>0.051</SimplePara></entry><entry colname="c6"><SimplePara>0.241</SimplePara></entry><entry colname="c7"><SimplePara>0.108</SimplePara></entry><entry colname="c8"><SimplePara>0.128</SimplePara></entry></row><row><entry colname="c2"><SimplePara>Yates slope</SimplePara></entry><entry colname="c3"><SimplePara>0.229</SimplePara></entry><entry colname="c4"><SimplePara>0.230</SimplePara></entry><entry colname="c5"><SimplePara>0.055</SimplePara></entry><entry colname="c6"><SimplePara>0.100</SimplePara></entry><entry colname="c7"><SimplePara>0.257</SimplePara></entry><entry colname="c8"><SimplePara>0.218</SimplePara></entry></row><row><entry colname="c1"/><entry colname="c2"><SimplePara>C-statistic (95 % CI)</SimplePara></entry><entry colname="c3"><SimplePara>0.887 (0.835-0.939)</SimplePara></entry><entry colname="c4"><SimplePara>0.858 (0.825-0.890)</SimplePara></entry><entry colname="c5"><SimplePara>0.709 (0.622-0.797)</SimplePara></entry><entry colname="c6"><SimplePara>0.700 (0.645-0.755)</SimplePara></entry><entry colname="c7"><SimplePara>0.907 (0.864-0.950)</SimplePara></entry><entry colname="c8"><SimplePara>0.844 (0.808-0.880)</SimplePara></entry></row></tbody></tgroup><tfooter><SimplePara>eGFR, estimated glomerular filtration rate; E/O, Expected/Observed event rate; 95 % CI: 95 % confidence interval</SimplePara></tfooter></Table></Para><Para ID="Par44">After recalibration through intercept adjustment, CKD risk was estimated better by both models for both CKD outcomes, but more so for the Thai model that the Korean one. The Hosmer-Lemeshow test indicated disagreement between the predicted and observed prevalence of undiagnosed CKD (all p &lt; 0.0001) though there was attenuation in comparison with the original model (Additional file <InternalRef RefID="MOESM1">1</InternalRef>: Table S3).</Para></Section2></Section1><Section1 Type="Discussion" ID="Sec16"><Heading>Discussion</Heading><Para ID="Par45">To our knowledge, our study is the first conducted in Sub-Saharan Africa on CKD risk prediction models. In the South African cohort of Bellville South, the two models had a good-to-acceptable discrimination for the presence of undiagnosed CKD, with a better performance in older age group, men and normal weight participants. Calibration was also acceptable for the Thai model while substantial risk underestimation was observed with the Korean model, with however improvement after recalibration through intercept adjustment. At the optimal threshold derived from our sample, both models had good sensitivity and acceptable specificity to select participants who are more likely to be diagnosed with CKD via biological tests. The performance of the models was not significantly influenced by the methods used to defined impaired kidney function, CKD-MDRD or CKD-EPI equations. Interestingly, both models are based on non-invasively measurable predictors in routine clinical and community-based settings. Altogether, our study suggests that, with little additional efforts models developed in Asians to screen the risk of prevalent undiagnosed CKD, can be adapted to accurately serve the same purpose in African populations; therefore obviating the need to develop new models from scratch in the African settings.</Para><Section2 ID="Sec17"><Heading>Comparison with other external validation studies</Heading><Para ID="Par46">Compared to other external validation studies of CKD risk models, we found the highest discrimination values [<CitationRef CitationID="CR7">7</CitationRef>]. We also used multiple metrics of performance assessment compared to existing validations studies. Furthermore, the same group of investigators who developed original models has mainly conducted the extant validation studies. This tends to be methodologically inferior and quantitatively insufficient to provide good indicators of models’ behavior in various populations. The variation in model performance across subgroups in our study may simply reflect differences in the distribution of the disease and its risk factors. For instance, overestimation observed among of males and youngsters in our population may simply reflect the predominance of these groups in our population. Also, that the discrimination ability of models is better in older participant is unsurprising as CKD occurrence is strongly related to aging [<CitationRef CitationID="CR1">1</CitationRef>].</Para></Section2><Section2 ID="Sec18"><Heading>Implications and uses of CKD risk models in the African context</Heading><Para ID="Par47">A recent overview of CKD studies conducted in Africa has reported a pooled CKD prevalence of 13.9 %, with no difference between urban and rural studies [<CitationRef CitationID="CR25">25</CitationRef>]. Those seen with CKD in community based studies in Africa are more likely to be people not previously diagnosed with the condition; in line with the poor detection rates already reported in Africa for major non-communicable diseases such as hypertension [<CitationRef CitationID="CR26">26</CitationRef>] and diabetes mellitus [<CitationRef CitationID="CR27">27</CitationRef>]. This reflects the lack of or the insufficient ongoing effort to screen people for CKD and common NCDs in this setting. Furthermore, hospital-based studies have reported unacceptable rates of patients referrals with CKD to nephrologists, usually at the terminal stage of the disease, including even among patients receiving ongoing care from other non-nephrologist physicians [<CitationRef CitationID="CR28">28</CitationRef>]. The scope of needs and challenges in term of CKD risk screening and prevention in Africa therefore is broad and invites both health facilities based and community based actions.</Para><Para ID="Par48">The investigated risk models have potential applications in the prevention and management of CKD in Africa. Indeed, CKD is a silent disease that usually presents at the ESRD stage with limited chances of survival. Though the tested models have not been investigated for improvement of outcomes in routine practice, their performances indicate that these could be used to boost the detection of CKD in Africa both in clinical practice and at a larger scale in low-income settings. Practitioners can use the derived risk from these tools to detect CKD followed by timely referral to a renal physician, and make recommendations on behavioral changes in high–risk patients who are ultimately not found to have the condition. Indeed, communication of risks to patient using valid tools may motivate them to adhere to healthy habits and prescribed therapies. Using these models, clinicians may be able to increase the frequency of monitoring to individual risk. Considering the prohibitive costs of renal replacement therapy in this environment, early detection and/or prevention of progression of CKD are an imperative for countries in this region. However, how to best achieve this is still unclear, especially in low-income setting. Indeed, easy to use and inexpensive tools may be useful as the numbers of and complexity of predictors and cost of measurement would limit applicability in various settings.</Para></Section2><Section2 ID="Sec19"><Heading>Strengths and limitations</Heading><Para ID="Par49">Our study has strengths including a community-based sample, and the rigorous and detailed external validation approaches. However, the limitations of this study need to be mentioned. The approaches used to account for predictors that were completely missing (e.g., proxy variables, predictor omission) could decrease discrimination of the models. It is well known that deletion of participants with missing values (frequent in large studies) leads to biased results [<CitationRef CitationID="CR18">18</CitationRef>]. Our sample was limited in terms of the race/ethnicity variability, thus our results might not be generalizable to all African countries or ethnic groups. The definition of CKD was based on the MDRD equation. The MDRD equation may provide less accurate estimates of GFR, compared with estimates derived from the more recent CKD-EPI equation. Our sensitivity analyses however suggest that the models’ performance was equally acceptable-to-good regardless of the kidney function estimator used. Also, more risk predictions tools could have been tested in our population, but this was not done due to the lack of necessary information on key variables.</Para></Section2></Section1><Section1 Type="Conclusion" ID="Sec20"><Heading>Conclusion</Heading><Para ID="Par50">Our study has highlighted the acceptable performance of CKD risk models developed in Asian population when applied to an African population. Given the strong need for reliable and convenient tool for identifying undiagnosed or predicting future CKD in a cost-effective manner, especially low-income settings like Africa where CKD prevalence is galloping particular, the tested models can be effectively used in a stepwise approach to identifying people with undiagnosed CKD. However, the assessment of the impact of risk model use on patient outcomes is needed before it being incorporated into routine clinical practice guidelines.</Para></Section1></Body><BodyRef FileRef="12882_2015_93_OnlinePDF.pdf" TargetType="OnlinePDF"/><ArticleBackmatter><ArticleNote Type="Misc"><Heading>Competing interests</Heading><SimplePara>The authors declare that they have no competing interests.</SimplePara></ArticleNote><ArticleNote Type="Misc"><Heading>Authors’ contributions</Heading><SimplePara>Study conception: AM, APK. Data analysis and interpretation: AM, APK. Drafting the manuscript: AM, JBE. Critical revision of the manuscript: TEM, RTE, APK. Approval of the final version: All co-authors.</SimplePara></ArticleNote><Acknowledgments><Heading>Acknowledgements</Heading><SimplePara>We wish to thank the Cape Town Bellville South Community. The Bellville South study was supported by a grant from the University Research Fund of the Cape Peninsula University of Technology, South Africa. The above mentioned funding sources played no role in this publication besides funding the project. The above mentioned funding sources played no role in this publication besides funding the project.</SimplePara></Acknowledgments><Appendix ID="App1" OutputMedium="Online"><Section1 ID="Sec21"><Heading>Additional file</Heading><Para ID="Par51"><MediaObject ID="MOESM1"><DataObject FileRef="12882_2015_93_MOESM1_ESM.docx"><Caption Language="En"><CaptionNumber>Additional file 1:</CaptionNumber><CaptionContent><SimplePara><Emphasis Type="Bold">Validation of two prediction models of undiagnosed chronic kidney disease in mixed-ancestry South Africans.</Emphasis></SimplePara></CaptionContent></Caption></DataObject></MediaObject></Para></Section1></Appendix><Bibliography ID="Bib1"><Heading>References</Heading><Citation ID="CR1"><CitationNumber>1.</CitationNumber><BibArticle><BibAuthorName><Initials>AS</Initials><FamilyName>Levey</FamilyName></BibAuthorName><BibAuthorName><Initials>J</Initials><FamilyName>Coresh</FamilyName></BibAuthorName><Year>2012</Year><ArticleTitle Language="En">Chronic kidney disease</ArticleTitle><JournalTitle>Lancet</JournalTitle><VolumeID>379</VolumeID><IssueID>9811</IssueID><FirstPage>165</FirstPage><LastPage>180</LastPage></BibArticle><BibUnstructured>Levey AS, Coresh J. Chronic kidney disease. Lancet. 2012;379(9811):165–80.</BibUnstructured></Citation><Citation ID="CR2"><CitationNumber>2.</CitationNumber><BibArticle><BibAuthorName><Initials>EIS</Initials><FamilyName>Group</FamilyName></BibAuthorName><BibAuthorName><Initials>JH</Initials><FamilyName>Stewart</FamilyName></BibAuthorName><BibAuthorName><Initials>MR</Initials><FamilyName>McCredie</FamilyName></BibAuthorName><BibAuthorName><Initials>SM</Initials><FamilyName>Williams</FamilyName></BibAuthorName><Year>2006</Year><ArticleTitle Language="En">Geographic, ethnic, age-related and temporal variation in the incidence of end-stage renal disease in Europe, Canada and the Asia-Pacific region, 1998–2002</ArticleTitle><JournalTitle>Nephrol Dial Transplant</JournalTitle><VolumeID>21</VolumeID><IssueID>8</IssueID><FirstPage>2178</FirstPage><LastPage>2183</LastPage></BibArticle><BibUnstructured>Group EIS, Stewart JH, McCredie MR, Williams SM. Geographic, ethnic, age-related and temporal variation in the incidence of end-stage renal disease in Europe, Canada and the Asia-Pacific region, 1998–2002. Nephrol Dial Transplant. 2006;21(8):2178–83.</BibUnstructured></Citation><Citation ID="CR3"><CitationNumber>3.</CitationNumber><BibArticle><BibAuthorName><Initials>AS</Initials><FamilyName>Levey</FamilyName></BibAuthorName><BibAuthorName><Initials>J</Initials><FamilyName>Coresh</FamilyName></BibAuthorName><BibAuthorName><Initials>E</Initials><FamilyName>Balk</FamilyName></BibAuthorName><BibAuthorName><Initials>AT</Initials><FamilyName>Kausz</FamilyName></BibAuthorName><BibAuthorName><Initials>A</Initials><FamilyName>Levin</FamilyName></BibAuthorName><BibAuthorName><Initials>MW</Initials><FamilyName>Steffes</FamilyName></BibAuthorName><Etal/><Year>2003</Year><ArticleTitle Language="En">National Kidney Foundation practice guidelines for chronic kidney disease: evaluation, classification, and stratification</ArticleTitle><JournalTitle>Ann Intern Med</JournalTitle><VolumeID>139</VolumeID><IssueID>2</IssueID><FirstPage>137</FirstPage><LastPage>147</LastPage></BibArticle><BibUnstructured>Levey AS, Coresh J, Balk E, Kausz AT, Levin A, Steffes MW, et al. National Kidney Foundation practice guidelines for chronic kidney disease: evaluation, classification, and stratification. Ann Intern Med. 2003;139(2):137–47.</BibUnstructured></Citation><Citation ID="CR4"><CitationNumber>4.</CitationNumber><BibArticle><BibAuthorName><Initials>F</Initials><FamilyName>National Kidney</FamilyName></BibAuthorName><Year>2002</Year><ArticleTitle Language="En">K/DOQI clinical practice guidelines for chronic kidney disease: evaluation, classification, and stratification</ArticleTitle><JournalTitle>Am J Kidney Dis</JournalTitle><VolumeID>39</VolumeID><IssueID>2 Suppl 1</IssueID><FirstPage>S1</FirstPage><LastPage>S266</LastPage></BibArticle><BibUnstructured>National Kidney F. K/DOQI clinical practice guidelines for chronic kidney disease: evaluation, classification, and stratification. Am J Kidney Dis. 2002;39(2 Suppl 1):S1–S266.</BibUnstructured></Citation><Citation ID="CR5"><CitationNumber>5.</CitationNumber><BibArticle><BibAuthorName><Initials>S</Initials><FamilyName>Dieren</FamilyName><Particle>van</Particle></BibAuthorName><BibAuthorName><Initials>JW</Initials><FamilyName>Beulens</FamilyName></BibAuthorName><BibAuthorName><Initials>AP</Initials><FamilyName>Kengne</FamilyName></BibAuthorName><BibAuthorName><Initials>LM</Initials><FamilyName>Peelen</FamilyName></BibAuthorName><BibAuthorName><Initials>GE</Initials><FamilyName>Rutten</FamilyName></BibAuthorName><BibAuthorName><Initials>M</Initials><FamilyName>Woodward</FamilyName></BibAuthorName><Etal/><Year>2012</Year><ArticleTitle Language="En">Prediction models for the risk of cardiovascular disease in patients with type 2 diabetes: a systematic review</ArticleTitle><JournalTitle>Heart</JournalTitle><VolumeID>98</VolumeID><IssueID>5</IssueID><FirstPage>360</FirstPage><LastPage>369</LastPage></BibArticle><BibUnstructured>van Dieren S, Beulens JW, Kengne AP, Peelen LM, Rutten GE, Woodward M, et al. Prediction models for the risk of cardiovascular disease in patients with type 2 diabetes: a systematic review. Heart. 2012;98(5):360–9.</BibUnstructured></Citation><Citation ID="CR6"><CitationNumber>6.</CitationNumber><BibArticle><BibAuthorName><Initials>ND</Initials><FamilyName>Madala</FamilyName></BibAuthorName><BibAuthorName><Initials>GP</Initials><FamilyName>Thusi</FamilyName></BibAuthorName><BibAuthorName><Initials>AG</Initials><FamilyName>Assounga</FamilyName></BibAuthorName><BibAuthorName><Initials>S</Initials><FamilyName>Naicker</FamilyName></BibAuthorName><Year>2014</Year><ArticleTitle Language="En">Characteristics of South African patients presenting with kidney disease in rural KwaZulu-Natal: a cross sectional study</ArticleTitle><JournalTitle>BMC Nephrol</JournalTitle><VolumeID>15</VolumeID><FirstPage>61</FirstPage></BibArticle><BibUnstructured>Madala ND, Thusi GP, Assounga AG, Naicker S. Characteristics of South African patients presenting with kidney disease in rural KwaZulu-Natal: a cross sectional study. BMC Nephrol. 2014;15:61.</BibUnstructured></Citation><Citation ID="CR7"><CitationNumber>7.</CitationNumber><BibArticle><BibAuthorName><Initials>JB</Initials><FamilyName>Echouffo-Tcheugui</FamilyName></BibAuthorName><BibAuthorName><Initials>AP</Initials><FamilyName>Kengne</FamilyName></BibAuthorName><Year>2012</Year><ArticleTitle Language="En">Risk models to predict chronic kidney disease and its progression: a systematic review</ArticleTitle><JournalTitle>PLoS Med</JournalTitle><VolumeID>9</VolumeID><IssueID>11</IssueID><BibArticleNumber>e1001344</BibArticleNumber></BibArticle><BibUnstructured>Echouffo-Tcheugui JB, Kengne AP. Risk models to predict chronic kidney disease and its progression: a systematic review. PLoS Med. 2012;9(11), e1001344.</BibUnstructured></Citation><Citation ID="CR8"><CitationNumber>8.</CitationNumber><BibUnstructured>Steyerberg EW. Clinical Prediction Models: A practical approach to development, validation, and updating, vol. 2009, XXVIII: Springer; 2009.</BibUnstructured></Citation><Citation ID="CR9"><CitationNumber>9.</CitationNumber><BibArticle><BibAuthorName><Initials>A</Initials><FamilyName>Thakkinstian</FamilyName></BibAuthorName><BibAuthorName><Initials>A</Initials><FamilyName>Ingsathit</FamilyName></BibAuthorName><BibAuthorName><Initials>A</Initials><FamilyName>Chaiprasert</FamilyName></BibAuthorName><BibAuthorName><Initials>S</Initials><FamilyName>Rattanasiri</FamilyName></BibAuthorName><BibAuthorName><Initials>P</Initials><FamilyName>Sangthawan</FamilyName></BibAuthorName><BibAuthorName><Initials>P</Initials><FamilyName>Gojaseni</FamilyName></BibAuthorName><Etal/><Year>2011</Year><ArticleTitle Language="En">A simplified clinical prediction score of chronic kidney disease: A cross-sectional-survey study</ArticleTitle><JournalTitle>BMC Nephrol</JournalTitle><VolumeID>12</VolumeID><IssueID>1</IssueID><FirstPage>45</FirstPage></BibArticle><BibUnstructured>Thakkinstian A, Ingsathit A, Chaiprasert A, Rattanasiri S, Sangthawan P, Gojaseni P, et al. A simplified clinical prediction score of chronic kidney disease: A cross-sectional-survey study. BMC Nephrol. 2011;12(1):45.</BibUnstructured></Citation><Citation ID="CR10"><CitationNumber>10.</CitationNumber><BibArticle><BibAuthorName><Initials>KS</Initials><FamilyName>Kwon</FamilyName></BibAuthorName><BibAuthorName><Initials>H</Initials><FamilyName>Bang</FamilyName></BibAuthorName><BibAuthorName><Initials>AS</Initials><FamilyName>Bomback</FamilyName></BibAuthorName><BibAuthorName><Initials>DH</Initials><FamilyName>Koh</FamilyName></BibAuthorName><BibAuthorName><Initials>JH</Initials><FamilyName>Yum</FamilyName></BibAuthorName><BibAuthorName><Initials>JH</Initials><FamilyName>Lee</FamilyName></BibAuthorName><Etal/><Year>2012</Year><ArticleTitle Language="En">A simple prediction score for kidney disease in the Korean population</ArticleTitle><JournalTitle>Nephrology (Carlton)</JournalTitle><VolumeID>17</VolumeID><IssueID>3</IssueID><FirstPage>278</FirstPage><LastPage>284</LastPage></BibArticle><BibUnstructured>Kwon KS, Bang H, Bomback AS, Koh DH, Yum JH, Lee JH, et al. A simple prediction score for kidney disease in the Korean population. Nephrology (Carlton). 2012;17(3):278–84.</BibUnstructured></Citation><Citation ID="CR11"><CitationNumber>11.</CitationNumber><BibArticle><BibAuthorName><Initials>TE</Initials><FamilyName>Matsha</FamilyName></BibAuthorName><BibAuthorName><Initials>MS</Initials><FamilyName>Hassan</FamilyName></BibAuthorName><BibAuthorName><Initials>M</Initials><FamilyName>Kidd</FamilyName></BibAuthorName><BibAuthorName><Initials>RT</Initials><FamilyName>Erasmus</FamilyName></BibAuthorName><Year>2012</Year><ArticleTitle Language="En">The 30-year cardiovascular risk profile of South Africans with diagnosed diabetes, undiagnosed diabetes, pre-diabetes or normoglycaemia: the Bellville, South Africa pilot study</ArticleTitle><JournalTitle>Cardiovasc J Afr</JournalTitle><VolumeID>23</VolumeID><IssueID>1</IssueID><FirstPage>5</FirstPage><LastPage>11</LastPage></BibArticle><BibUnstructured>Matsha TE, Hassan MS, Kidd M, Erasmus RT. The 30-year cardiovascular risk profile of South Africans with diagnosed diabetes, undiagnosed diabetes, pre-diabetes or normoglycaemia: the Bellville, South Africa pilot study. Cardiovasc J Afr. 2012;23(1):5–11.</BibUnstructured></Citation><Citation ID="CR12"><CitationNumber>12.</CitationNumber><BibArticle><BibAuthorName><Initials>J</Initials><FamilyName>Chalmers</FamilyName></BibAuthorName><BibAuthorName><Initials>S</Initials><FamilyName>MacMahon</FamilyName></BibAuthorName><BibAuthorName><Initials>G</Initials><FamilyName>Mancia</FamilyName></BibAuthorName><BibAuthorName><Initials>J</Initials><FamilyName>Whitworth</FamilyName></BibAuthorName><BibAuthorName><Initials>L</Initials><FamilyName>Beilin</FamilyName></BibAuthorName><BibAuthorName><Initials>L</Initials><FamilyName>Hansson</FamilyName></BibAuthorName><Etal/><Year>1999</Year><ArticleTitle Language="En">1999 World Health Organization-International Society of Hypertension Guidelines for the management of hypertension. Guidelines sub-committee of the World Health Organization</ArticleTitle><JournalTitle>Clin Exp Hypertens</JournalTitle><VolumeID>21</VolumeID><IssueID>5–6</IssueID><FirstPage>1009</FirstPage><LastPage>1060</LastPage></BibArticle><BibUnstructured>Chalmers J, MacMahon S, Mancia G, Whitworth J, Beilin L, Hansson L, et al. 1999 World Health Organization-International Society of Hypertension Guidelines for the management of hypertension. Guidelines sub-committee of the World Health Organization. Clin Exp Hypertens. 1999;21(5–6):1009–60.</BibUnstructured></Citation><Citation ID="CR13"><CitationNumber>13.</CitationNumber><BibArticle><BibAuthorName><Initials>KG</Initials><FamilyName>Alberti</FamilyName></BibAuthorName><BibAuthorName><Initials>P</Initials><FamilyName>Zimmet</FamilyName></BibAuthorName><Year>1998</Year><ArticleTitle Language="En">Definition, diagnosis and classification of diabetes mellitus and its complications. Part 1: diagnosis and classification of diabetes mellitus provisional report of a WHO consultation</ArticleTitle><JournalTitle>Diabet Med</JournalTitle><VolumeID>15</VolumeID><FirstPage>539</FirstPage><LastPage>553</LastPage></BibArticle><BibUnstructured>Alberti KG, Zimmet P. Definition, diagnosis and classification of diabetes mellitus and its complications. Part 1: diagnosis and classification of diabetes mellitus provisional report of a WHO consultation. Diabet Med. 1998;15:539–53.</BibUnstructured></Citation><Citation ID="CR14"><CitationNumber>14.</CitationNumber><BibArticle><BibAuthorName><Initials>WT</Initials><FamilyName>Friedewald</FamilyName></BibAuthorName><BibAuthorName><Initials>RI</Initials><FamilyName>Levy</FamilyName></BibAuthorName><BibAuthorName><Initials>DS</Initials><FamilyName>Fredrickson</FamilyName></BibAuthorName><Year>1972</Year><ArticleTitle Language="En">Estimation of the concentration of low-density lipoprotein cholesterol in plasma, without use of the preparative ultracentrifuge</ArticleTitle><JournalTitle>Clin Chem</JournalTitle><VolumeID>18</VolumeID><IssueID>6</IssueID><FirstPage>499</FirstPage><LastPage>502</LastPage></BibArticle><BibUnstructured>Friedewald WT, Levy RI, Fredrickson DS. Estimation of the concentration of low-density lipoprotein cholesterol in plasma, without use of the preparative ultracentrifuge. Clin Chem. 1972;18(6):499–502.</BibUnstructured></Citation><Citation ID="CR15"><CitationNumber>15.</CitationNumber><BibArticle><BibAuthorName><Initials>AS</Initials><FamilyName>Levey</FamilyName></BibAuthorName><BibAuthorName><Initials>JP</Initials><FamilyName>Bosch</FamilyName></BibAuthorName><BibAuthorName><Initials>JB</Initials><FamilyName>Lewis</FamilyName></BibAuthorName><BibAuthorName><Initials>T</Initials><FamilyName>Greene</FamilyName></BibAuthorName><BibAuthorName><Initials>N</Initials><FamilyName>Rogers</FamilyName></BibAuthorName><BibAuthorName><Initials>D</Initials><FamilyName>Roth</FamilyName></BibAuthorName><Year>1999</Year><ArticleTitle Language="En">A more accurate method to estimate glomerular filtration rate from serum creatinine: a new prediction equation. Modification of Diet in Renal Disease Study Group</ArticleTitle><JournalTitle>Ann Intern Med</JournalTitle><VolumeID>130</VolumeID><IssueID>6</IssueID><FirstPage>461</FirstPage><LastPage>470</LastPage></BibArticle><BibUnstructured>Levey AS, Bosch JP, Lewis JB, Greene T, Rogers N, Roth D. A more accurate method to estimate glomerular filtration rate from serum creatinine: a new prediction equation. Modification of Diet in Renal Disease Study Group. Ann Intern Med. 1999;130(6):461–70.</BibUnstructured></Citation><Citation ID="CR16"><CitationNumber>16.</CitationNumber><BibArticle><BibAuthorName><Initials>AS</Initials><FamilyName>Levey</FamilyName></BibAuthorName><BibAuthorName><Initials>J</Initials><FamilyName>Coresh</FamilyName></BibAuthorName><BibAuthorName><Initials>T</Initials><FamilyName>Greene</FamilyName></BibAuthorName><BibAuthorName><Initials>LA</Initials><FamilyName>Stevens</FamilyName></BibAuthorName><BibAuthorName><Initials>YL</Initials><FamilyName>Zhang</FamilyName></BibAuthorName><BibAuthorName><Initials>S</Initials><FamilyName>Hendriksen</FamilyName></BibAuthorName><Etal/><Year>2006</Year><ArticleTitle Language="En">Using standardized serum creatinine values in the modification of diet in renal disease study equation for estimating glomerular filtration rate</ArticleTitle><JournalTitle>Ann Intern Med</JournalTitle><VolumeID>145</VolumeID><IssueID>4</IssueID><FirstPage>247</FirstPage><LastPage>254</LastPage></BibArticle><BibUnstructured>Levey AS, Coresh J, Greene T, Stevens LA, Zhang YL, Hendriksen S, et al. Using standardized serum creatinine values in the modification of diet in renal disease study equation for estimating glomerular filtration rate. Ann Intern Med. 2006;145(4):247–54.</BibUnstructured></Citation><Citation ID="CR17"><CitationNumber>17.</CitationNumber><BibArticle><BibAuthorName><Initials>AS</Initials><FamilyName>Levey</FamilyName></BibAuthorName><BibAuthorName><Initials>LA</Initials><FamilyName>Stevens</FamilyName></BibAuthorName><BibAuthorName><Initials>CH</Initials><FamilyName>Schmid</FamilyName></BibAuthorName><BibAuthorName><Initials>YL</Initials><FamilyName>Zhang</FamilyName></BibAuthorName><BibAuthorName><Initials>AF</Initials><FamilyName>Castro</FamilyName><Suffix>3rd</Suffix></BibAuthorName><BibAuthorName><Initials>HI</Initials><FamilyName>Feldman</FamilyName></BibAuthorName><Etal/><Year>2009</Year><ArticleTitle Language="En">A new equation to estimate glomerular filtration rate</ArticleTitle><JournalTitle>Ann Intern Med</JournalTitle><VolumeID>150</VolumeID><IssueID>9</IssueID><FirstPage>604</FirstPage><LastPage>612</LastPage></BibArticle><BibUnstructured>Levey AS, Stevens LA, Schmid CH, Zhang YL, Castro 3rd AF, Feldman HI, et al. A new equation to estimate glomerular filtration rate. Ann Intern Med. 2009;150(9):604–12.</BibUnstructured></Citation><Citation ID="CR18"><CitationNumber>18.</CitationNumber><BibArticle><BibAuthorName><Initials>KG</Initials><FamilyName>Moons</FamilyName></BibAuthorName><BibAuthorName><Initials>AP</Initials><FamilyName>Kengne</FamilyName></BibAuthorName><BibAuthorName><Initials>DE</Initials><FamilyName>Grobbee</FamilyName></BibAuthorName><BibAuthorName><Initials>P</Initials><FamilyName>Royston</FamilyName></BibAuthorName><BibAuthorName><Initials>Y</Initials><FamilyName>Vergouwe</FamilyName></BibAuthorName><BibAuthorName><Initials>DG</Initials><FamilyName>Altman</FamilyName></BibAuthorName><Etal/><Year>2012</Year><ArticleTitle Language="En">Risk prediction models: II. External validation, model updating, and impact assessment</ArticleTitle><JournalTitle>Heart</JournalTitle><VolumeID>98</VolumeID><IssueID>9</IssueID><FirstPage>691</FirstPage><LastPage>698</LastPage></BibArticle><BibUnstructured>Moons KG, Kengne AP, Grobbee DE, Royston P, Vergouwe Y, Altman DG, et al. Risk prediction models: II. External validation, model updating, and impact assessment. Heart. 2012;98(9):691–8.</BibUnstructured></Citation><Citation ID="CR19"><CitationNumber>19.</CitationNumber><BibArticle><BibAuthorName><Initials>AJ</Initials><FamilyName>Dobson</FamilyName></BibAuthorName><BibAuthorName><Initials>K</Initials><FamilyName>Kuulasmaa</FamilyName></BibAuthorName><BibAuthorName><Initials>E</Initials><FamilyName>Eberle</FamilyName></BibAuthorName><BibAuthorName><Initials>J</Initials><FamilyName>Scherer</FamilyName></BibAuthorName><Year>1991</Year><ArticleTitle Language="En">Confidence intervals for weighted sums of Poisson parameters</ArticleTitle><JournalTitle>Stat Med</JournalTitle><VolumeID>10</VolumeID><IssueID>3</IssueID><FirstPage>457</FirstPage><LastPage>462</LastPage></BibArticle><BibUnstructured>Dobson AJ, Kuulasmaa K, Eberle E, Scherer J. Confidence intervals for weighted sums of Poisson parameters. Stat Med. 1991;10(3):457–62.</BibUnstructured></Citation><Citation ID="CR20"><CitationNumber>20.</CitationNumber><BibBook><BibAuthorName><Initials>DW</Initials><FamilyName>Hosmer</FamilyName></BibAuthorName><BibAuthorName><Initials>S</Initials><FamilyName>Lemeshow</FamilyName></BibAuthorName><Year>1989</Year><BookTitle>Applied Logistic Regression</BookTitle><PublisherName>Wiley</PublisherName><PublisherLocation>New York</PublisherLocation></BibBook><BibUnstructured>Hosmer DW, Lemeshow S. Applied Logistic Regression. New York: Wiley; 1989.</BibUnstructured></Citation><Citation ID="CR21"><CitationNumber>21.</CitationNumber><BibArticle><BibAuthorName><Initials>EW</Initials><FamilyName>Steyerberg</FamilyName></BibAuthorName><BibAuthorName><Initials>AJ</Initials><FamilyName>Vickers</FamilyName></BibAuthorName><BibAuthorName><Initials>NR</Initials><FamilyName>Cook</FamilyName></BibAuthorName><BibAuthorName><Initials>T</Initials><FamilyName>Gerds</FamilyName></BibAuthorName><BibAuthorName><Initials>M</Initials><FamilyName>Gonen</FamilyName></BibAuthorName><BibAuthorName><Initials>N</Initials><FamilyName>Obuchowski</FamilyName></BibAuthorName><Etal/><Year>2010</Year><ArticleTitle Language="En">Assessing the performance of prediction models: a framework for traditional and novel measures</ArticleTitle><JournalTitle>Epidemiology</JournalTitle><VolumeID>21</VolumeID><IssueID>1</IssueID><FirstPage>128</FirstPage><LastPage>138</LastPage></BibArticle><BibUnstructured>Steyerberg EW, Vickers AJ, Cook NR, Gerds T, Gonen M, Obuchowski N, et al. Assessing the performance of prediction models: a framework for traditional and novel measures. Epidemiology. 2010;21(1):128–38.</BibUnstructured></Citation><Citation ID="CR22"><CitationNumber>22.</CitationNumber><BibArticle><BibAuthorName><Initials>AP</Initials><FamilyName>Kengne</FamilyName></BibAuthorName><BibAuthorName><Initials>K</Initials><FamilyName>Masconi</FamilyName></BibAuthorName><BibAuthorName><Initials>VN</Initials><FamilyName>Mbanya</FamilyName></BibAuthorName><BibAuthorName><Initials>A</Initials><FamilyName>Lekoubou</FamilyName></BibAuthorName><BibAuthorName><Initials>JB</Initials><FamilyName>Echouffo-Tcheugui</FamilyName></BibAuthorName><BibAuthorName><Initials>TE</Initials><FamilyName>Matsha</FamilyName></BibAuthorName><Year>2014</Year><ArticleTitle Language="En">Risk predictive modelling for diabetes and cardiovascular disease</ArticleTitle><JournalTitle>Crit Rev Clin Lab Sci</JournalTitle><VolumeID>51</VolumeID><IssueID>1</IssueID><FirstPage>1</FirstPage><LastPage>12</LastPage></BibArticle><BibUnstructured>Kengne AP, Masconi K, Mbanya VN, Lekoubou A, Echouffo-Tcheugui JB, Matsha TE. Risk predictive modelling for diabetes and cardiovascular disease. Crit Rev Clin Lab Sci. 2014;51(1):1–12.</BibUnstructured></Citation><Citation ID="CR23"><CitationNumber>23.</CitationNumber><BibArticle><BibAuthorName><Initials>WJ</Initials><FamilyName>Youden</FamilyName></BibAuthorName><Year>1950</Year><ArticleTitle Language="En">Index for rating diagnostic tests</ArticleTitle><JournalTitle>Cancer</JournalTitle><VolumeID>3</VolumeID><IssueID>1</IssueID><FirstPage>32</FirstPage><LastPage>35</LastPage></BibArticle><BibUnstructured>Youden WJ. Index for rating diagnostic tests. Cancer. 1950;3(1):32–5.</BibUnstructured></Citation><Citation ID="CR24"><CitationNumber>24.</CitationNumber><BibArticle><BibAuthorName><Initials>KJ</Initials><FamilyName>Janssen</FamilyName></BibAuthorName><BibAuthorName><Initials>KG</Initials><FamilyName>Moons</FamilyName></BibAuthorName><BibAuthorName><Initials>CJ</Initials><FamilyName>Kalkman</FamilyName></BibAuthorName><BibAuthorName><Initials>DE</Initials><FamilyName>Grobbee</FamilyName></BibAuthorName><BibAuthorName><Initials>Y</Initials><FamilyName>Vergouwe</FamilyName></BibAuthorName><Year>2008</Year><ArticleTitle Language="En">Updating methods improved the performance of a clinical prediction model in new patients</ArticleTitle><JournalTitle>J Clin Epidemiol</JournalTitle><VolumeID>61</VolumeID><IssueID>1</IssueID><FirstPage>76</FirstPage><LastPage>86</LastPage></BibArticle><BibUnstructured>Janssen KJ, Moons KG, Kalkman CJ, Grobbee DE, Vergouwe Y. Updating methods improved the performance of a clinical prediction model in new patients. J Clin Epidemiol. 2008;61(1):76–86.</BibUnstructured></Citation><Citation ID="CR25"><CitationNumber>25.</CitationNumber><BibArticle><BibAuthorName><Initials>JW</Initials><FamilyName>Stanifer</FamilyName></BibAuthorName><BibAuthorName><Initials>B</Initials><FamilyName>Jing</FamilyName></BibAuthorName><BibAuthorName><Initials>S</Initials><FamilyName>Tolan</FamilyName></BibAuthorName><BibAuthorName><Initials>N</Initials><FamilyName>Helmke</FamilyName></BibAuthorName><BibAuthorName><Initials>R</Initials><FamilyName>Mukerjee</FamilyName></BibAuthorName><BibAuthorName><Initials>S</Initials><FamilyName>Naicker</FamilyName></BibAuthorName><Etal/><Year>2014</Year><ArticleTitle Language="En">The epidemiology of chronic kidney disease in sub-Saharan Africa: a systematic review and meta-analysis</ArticleTitle><JournalTitle>Lancet Global Health</JournalTitle><VolumeID>2</VolumeID><IssueID>3</IssueID><FirstPage>e174</FirstPage><LastPage>e181</LastPage></BibArticle><BibUnstructured>Stanifer JW, Jing B, Tolan S, Helmke N, Mukerjee R, Naicker S, et al. The epidemiology of chronic kidney disease in sub-Saharan Africa: a systematic review and meta-analysis. Lancet Global Health. 2014;2(3):e174–81.</BibUnstructured></Citation><Citation ID="CR26"><CitationNumber>26.</CitationNumber><BibArticle><BibAuthorName><Initials>F</Initials><FamilyName>Ataklte</FamilyName></BibAuthorName><BibAuthorName><Initials>S</Initials><FamilyName>Erqou</FamilyName></BibAuthorName><BibAuthorName><Initials>S</Initials><FamilyName>Kaptoge</FamilyName></BibAuthorName><BibAuthorName><Initials>B</Initials><FamilyName>Taye</FamilyName></BibAuthorName><BibAuthorName><Initials>JB</Initials><FamilyName>Echouffo-Tcheugui</FamilyName></BibAuthorName><BibAuthorName><Initials>AP</Initials><FamilyName>Kengne</FamilyName></BibAuthorName><Year>2015</Year><ArticleTitle Language="En">Burden of undiagnosed hypertension in sub-saharan Africa: a systematic review and meta-analysis</ArticleTitle><JournalTitle>Hypertension</JournalTitle><VolumeID>65</VolumeID><IssueID>2</IssueID><FirstPage>291</FirstPage><LastPage>298</LastPage></BibArticle><BibUnstructured>Ataklte F, Erqou S, Kaptoge S, Taye B, Echouffo-Tcheugui JB, Kengne AP. Burden of undiagnosed hypertension in sub-saharan Africa: a systematic review and meta-analysis. Hypertension. 2015;65(2):291–8.</BibUnstructured></Citation><Citation ID="CR27"><CitationNumber>27.</CitationNumber><BibArticle><BibAuthorName><Initials>AP</Initials><FamilyName>Kengne</FamilyName></BibAuthorName><BibAuthorName><Initials>J</Initials><FamilyName>Echouffo-Tcheugui</FamilyName></BibAuthorName><BibAuthorName><Initials>E</Initials><FamilyName>Sobgnwi</FamilyName></BibAuthorName><BibAuthorName><Initials>JC</Initials><FamilyName>Mbanya</FamilyName></BibAuthorName><Year>2013</Year><ArticleTitle Language="En">New Insights on Diabetes Mellitus and Obesity in Africa. Part 1: Prevalence, Pathogenesis and comorbidities</ArticleTitle><JournalTitle>Heart</JournalTitle><VolumeID>99</VolumeID><IssueID>14</IssueID><FirstPage>979</FirstPage><LastPage>983</LastPage></BibArticle><BibUnstructured>Kengne AP, Echouffo-Tcheugui J, Sobgnwi E, Mbanya JC. New Insights on Diabetes Mellitus and Obesity in Africa. Part 1: Prevalence, Pathogenesis and comorbidities. Heart. 2013;99(14):979–83.</BibUnstructured></Citation><Citation ID="CR28"><CitationNumber>28.</CitationNumber><BibArticle><BibAuthorName><Initials>MP</Initials><FamilyName>Halle</FamilyName></BibAuthorName><BibAuthorName><Initials>AP</Initials><FamilyName>Kengne</FamilyName></BibAuthorName><BibAuthorName><Initials>G</Initials><FamilyName>Ashuntantang</FamilyName></BibAuthorName><Year>2009</Year><ArticleTitle Language="En">Referral of patients with kidney impairment for specialist care in a developing country of sub-Saharan Africa</ArticleTitle><JournalTitle>Ren Fail</JournalTitle><VolumeID>31</VolumeID><IssueID>5</IssueID><FirstPage>341</FirstPage><LastPage>348</LastPage></BibArticle><BibUnstructured>Halle MP, Kengne AP, Ashuntantang G. Referral of patients with kidney impairment for specialist care in a developing country of sub-Saharan Africa. Ren Fail. 2009;31(5):341–8.</BibUnstructured></Citation></Bibliography></ArticleBackmatter></Article>
